# Supplementary material for: Transcriptome Profiling Reveals Novel Candidate Genes Related to Hippocampal Dysfunction in SREBP-1c Knockout Mice
Source: Int J Mol Sci. 2020 Jun 10;21(11):4131. doi: 10.3390/ijms21114131 (PMC7313053; doi:10.3390/ijms21114131)
Supplement: Supplementary file 1 [file ijms-21-04131-s001.zip]

Archive with 4 entries (4 files):
- Supplementary_Figure 1_Ang et al.pdf
- Ang et al._Supplementary Table 1.xlsx
- Ang et al._Supplementary Table 2.xlsx
- Ang et al._Supplementary Table 3.docx
