# Supplementary material for: Transcriptome Profiling Reveals Novel Candidate Genes Related to Hippocampal Dysfunction in SREBP-1c Knockout Mice
Source: Int J Mol Sci. 2020 Jun 10;21(11):4131. doi: 10.3390/ijms21114131 (PMC7313053; doi:10.3390/ijms21114131)
Supplement: Supplementary file 1 [file ijms-21-04131-s001.zip › Ang et al._Supplementary Table 1.xlsx]

## Sheet: Supplemantary Table 2
Supplementary Table 1. Result of EdgeR analysis in the hippocampus of SREBP1-c knockout mice
geneID	logFC	logCPM	LR	PValue	FDR
Gm16867	9.26891	1.35847	105.597	9.04e-25	2.14e-20
Erbb4	1.55449	4.51839	30.5789	3.21e-08	0.000378824
Srebf1	-2.22533	2.2434	29.4091	5.86e-08	0.000461692
Aox4	4.01695	-0.573596	24.6427	6.9e-07	0.00407747
Ndn	-0.981474	6.49214	20.0544	7.53e-06	0.0355809
Glp2r	-2.39456	0.845979	19.5059	1e-05	0.0395065
Il1r1	-2.20496	0.872915	18.8564	1.41e-05	0.0475872
Gm3052	-3.07612	-0.183265	16.7957	4.16e-05	0.122884
Tmem181b-ps	-1.08294	6.02603	16.5738	4.68e-05	0.122884
Gnb3	-3.90263	-0.99802	15.7104	7.38e-05	0.174465
Olfr316	-5.79899	-1.42309	15.5114	8.2e-05	0.17621
Wdfy1	1.01446	4.91181	14.6592	0.000128807	0.223191
Fam177a	0.893042	5.54968	14.6365	0.000130367	0.223191
1700047I17Rik2	0.892548	5.55068	14.6101	0.000132205	0.223191
Hs3st3a1	3.96112	-1.26435	13.75	0.000208825	0.329038
Gm8586	-5.59655	-1.55239	13.5577	0.000231338	0.34173
Gm42584	2.48247	-0.696499	13.2085	0.000278677	0.361162
Gm15950	1.61901	0.943617	13.1881	0.000281732	0.361162
Tmlhe	2.83568	-1.00246	13.1317	0.000290335	0.361162
Entpd4b	0.918083	4.40936	12.855	0.00033658	0.39766
Entpd4	0.915125	4.41039	12.7642	0.000353326	0.39766
Gm14874	5.35607	-1.82943	12.6148	0.000382704	0.411146
Smim38	-5.48268	-1.62209	12.3954	0.000430399	0.424015
Imp4	-0.896617	4.32937	12.3947	0.000430563	0.424015
Musk	5.18877	-1.91872	11.4108	0.000730189	0.663769
Ush1g	5.18877	-1.91872	11.4108	0.000730189	0.663769
AC149090.1	-0.910741	6.737	10.8744	0.000975011	0.853496
Dnah12	1.49611	0.90244	10.7365	0.00105044	0.857364
Kansl1l	1.09433	2.45514	10.7183	0.00106081	0.857364
Adamts16	-2.38527	-0.230763	10.671	0.00108826	0.857364
Lrrc71	1.7316	-0.0705136	10.4423	0.00123161	0.919477
Aqp5	-5.22599	-1.77205	10.4225	0.0012449	0.919477
Tmem267	-0.884154	4.18884	10.1428	0.00144866	0.933605
Foxr2	4.99988	-2.01368	10.01	0.00155694	0.933605
Dhrs11	5.00379	-2.01269	9.9466	0.00161147	0.933605
Gjb3	5.00379	-2.01269	9.9466	0.00161147	0.933605
Pkhd1l1	5.00379	-2.01269	9.9466	0.00161147	0.933605
Zfp109	5.00379	-2.01269	9.9466	0.00161147	0.933605
Polq	-2.1519	-0.593086	9.92654	0.00162912	0.933605
Ccl21c	-0.988204	2.65598	9.90529	0.00164805	0.933605
Fam205a4	-1.43892	1.2736	9.90111	0.00165179	0.933605
Zfp672	0.975709	3.6938	9.89087	0.00166101	0.933605
Cfap47	-2.34937	-0.70236	9.61045	0.00193473	0.933605
Gm13551	-5.07862	-1.85336	9.5955	0.00195055	0.933605
Gm46525	4.99407	-2.01466	9.43602	0.00212765	0.933605
Shmt1	0.944411	2.86913	9.38728	0.00218497	0.933605
C130026I21Rik	2.08263	-0.583248	9.33224	0.00225158	0.933605
Ythdc2	-0.841745	4.05744	9.32383	0.00226193	0.933605
Gm7422	5.01086	-2.0117	9.26323	0.002338	0.933605
Lrp4	-1.38709	2.31978	9.20982	0.0024072	0.933605
Slc25a31	-5.07765	-1.85357	9.13371	0.00250942	0.933605
Gm3526	-5.47847	-1.6227	9.06144	0.00261057	0.933605
Gemin5	-0.998664	3.16149	8.99337	0.00270961	0.933605
Glod4	-0.913385	4.60792	8.92018	0.00282037	0.933605
Fam217a	3.28454	-1.67048	8.69779	0.00318595	0.933605
Ccl21b	-0.92101	2.67272	8.69699	0.00318736	0.933605
Gm5322	3.28369	-1.67027	8.69152	0.00319694	0.933605
Gm4740	4.78681	-2.1141	8.68133	0.00321487	0.933605
L3hypdh	-1.48931	0.345941	8.65415	0.00326318	0.933605
Actc1	4.78207	-2.11509	8.45161	0.00364721	0.933605
Gm43649	-4.91519	-1.93943	8.40457	0.00374279	0.933605
Rbp3	-4.91519	-1.93943	8.40457	0.00374279	0.933605
Mpp4	-3.15683	-1.48425	8.33985	0.00387848	0.933605
Fxr2	-0.620159	8.37895	8.32625	0.00390762	0.933605
Gm10591	-0.909721	2.6183	8.26834	0.00403423	0.933605
Tmem181a	-0.766921	5.72316	8.19766	0.00419445	0.933605
Fbxl13	4.98224	-2.01565	8.16606	0.00426815	0.933605
Gm21541	-0.8993	2.6109	8.11309	0.00439467	0.933605
Fam205a1	-1.48041	0.34843	8.11197	0.00439738	0.933605
Ccm2	-0.774919	4.62113	8.10946	0.00440348	0.933605
Postn	-2.29804	-1.03959	8.06912	0.00450259	0.933605
Gjc2	0.875271	3.84098	8.03816	0.00458021	0.933605
Gm13304	-0.893689	2.60729	8.00209	0.00467235	0.933605
Lgals7	3.43671	-1.59186	7.95651	0.00479148	0.933605
H2-T-ps	-5.70861	-1.48515	7.90283	0.00493576	0.933605
Fsip1	-1.93434	-0.73873	7.72064	0.0054593	0.933605
Gm16416	-2.96746	-0.993423	7.66732	0.00562299	0.933605
Uba7	1.37713	0.18046	7.65381	0.00566524	0.933605
Ccl21a	-1.12161	1.60547	7.61763	0.00578003	0.933605
Gm3028	-4.72813	-2.03177	7.55797	0.00597454	0.933605
Gm7560	-4.72813	-2.03177	7.55797	0.00597454	0.933605
Fam205a3	-1.45343	0.330459	7.53705	0.0060443	0.933605
Ptx3	-2.59159	-1.24543	7.51551	0.00611699	0.933605
Prps1l3	2.50941	-1.2108	7.36963	0.00663344	0.933605
Zfp119a	-1.3808	0.196843	7.33795	0.00675136	0.933605
4930432E11Rik	-3.03866	-1.54974	7.32246	0.00680981	0.933605
Gm11764	2.50816	-1.2121	7.30454	0.00687805	0.933605
Gdf6	4.53185	-2.22292	7.25271	0.00707941	0.933605
Gm47333	4.53185	-2.22292	7.25271	0.00707941	0.933605
Tnfrsf13c	4.53185	-2.22292	7.25271	0.00707941	0.933605
Gm13302	-1.78675	-0.458073	7.23888	0.00713416	0.933605
Rfx8	-1.67037	-0.00059723	7.23516	0.00714896	0.933605
Cd3e	4.53665	-2.22192	7.22529	0.00718834	0.933605
Gm12353	4.53665	-2.22192	7.22529	0.00718834	0.933605
Gm32536	4.53665	-2.22192	7.22529	0.00718834	0.933605
Gm7222	4.53665	-2.22192	7.22529	0.00718834	0.933605
Mylf-ps	4.53665	-2.22192	7.22529	0.00718834	0.933605
Pirb	4.53665	-2.22192	7.22529	0.00718834	0.933605
Rtn4rl2	4.53665	-2.22192	7.22529	0.00718834	0.933605
Gm2390	3.13217	-1.75007	7.21868	0.00721487	0.933605
Batf3	1.69515	-0.414975	7.2172	0.00722082	0.933605
Apoc1	1.76651	-0.627039	7.19079	0.00732788	0.933605
Pbp2	-4.72692	-2.03199	7.16498	0.00743404	0.933605
Gm19624	-4.73018	-2.03134	7.14573	0.00751425	0.933605
Otoa	-4.73018	-2.03134	7.14573	0.00751425	0.933605
Upp1	1.19499	1.29749	7.1288	0.00758555	0.933605
Nkd2	0.730123	3.8987	7.03495	0.00799342	0.933605
Bhmt	3.14685	-1.74739	7.00931	0.00810867	0.933605
Cnot11	-0.773887	3.84074	6.97377	0.0082713	0.933605
6030498E09Rik	5.45853	-1.75097	6.91552	0.00854509	0.933605
Sun3	3.5697	-1.51859	6.9002	0.00861859	0.933605
Lyrm7	-0.931172	3.20683	6.87989	0.00871709	0.933605
Wnt10b	-1.97944	-0.945828	6.87187	0.0087563	0.933605
Dynlt1c	-1.02098	2.86029	6.84811	0.00887351	0.933605
Isl2	4.52367	-2.22392	6.76344	0.00930444	0.933605
Vmn2r113	4.52367	-2.22392	6.76344	0.00930444	0.933605
Dynlt1b	-1.08139	2.85441	6.71201	0.00957655	0.933605
Fam25c	4.54639	-2.22092	6.68225	0.00973777	0.933605
Gltpd2	4.54639	-2.22092	6.68225	0.00973777	0.933605
Gm6568	4.54639	-2.22092	6.68225	0.00973777	0.933605
Gm8410	4.54639	-2.22092	6.68225	0.00973777	0.933605
Gm2316	5.31146	-1.83429	6.67387	0.00978363	0.933605
Gm50390	2.05169	-0.779316	6.64034	0.00996951	0.933605
Dmc1	-2.91655	-1.61901	6.63843	0.00998017	0.933605
Crygs	2.97369	-1.83263	6.61347	0.010121	0.933605
Fam83g	2.97369	-1.83263	6.61347	0.010121	0.933605
Artn	2.97287	-1.83242	6.60869	0.0101482	0.933605
Olfr920	3.2685	-1.67219	6.60557	0.010166	0.933605
Cd300lf	-4.51517	-2.13009	6.56473	0.0104019	0.933605
Gm10359	-4.51517	-2.13009	6.56473	0.0104019	0.933605
Gm12458	-4.51517	-2.13009	6.56473	0.0104019	0.933605
Gm18073	-4.51517	-2.13009	6.56473	0.0104019	0.933605
Znrd2	-4.51517	-2.13009	6.56473	0.0104019	0.933605
Gpr63	1.81723	-0.915447	6.5469	0.0105067	0.933605
Gm11895	-2.39813	-1.35808	6.51596	0.0106911	0.933605
Adm	0.953887	1.86934	6.51055	0.0107236	0.933605
Eef1akmt3	-2.3991	-1.35769	6.48446	0.0108822	0.933605
Hcrtr2	-2.12582	-0.861645	6.47369	0.0109483	0.933605
Gm11517	-1.43927	0.311037	6.42868	0.0112292	0.933605
Sqor	-1.07764	1.02109	6.42746	0.0112369	0.933605
Rps17-ps1	-1.9768	-0.9446	6.42276	0.0112667	0.933605
Pdzk1ip1	2.96998	-1.8336	6.42202	0.0112714	0.933605
Prr29	2.96998	-1.8336	6.42202	0.0112714	0.933605
Gm6969	2.45158	-1.59667	6.42039	0.0112818	0.933605
Ndufa4l2	-1.58551	0.154497	6.4167	0.0113052	0.933605
Gm2260	2.18332	-1.39362	6.4139	0.0113231	0.933605
Pitpnm3	-0.907978	3.35329	6.41376	0.0113239	0.933605
Cd3d	-4.51418	-2.13031	6.39975	0.0114137	0.933605
Gimap4	-4.51418	-2.13031	6.39975	0.0114137	0.933605
Gm47763	-4.51418	-2.13031	6.39975	0.0114137	0.933605
Fcgr4	-4.51619	-2.12987	6.39102	0.0114699	0.933605
Gm7507	-4.51619	-2.12987	6.39102	0.0114699	0.933605
Manea	-0.811593	3.71071	6.35425	0.01171	0.933605
Scml2	-2.12701	-0.861466	6.29813	0.0120866	0.933605
Dok3	-1.51989	0.111282	6.29643	0.0120981	0.933605
Gm12671	-2.92076	-1.62015	6.28646	0.0121664	0.933605
Gm47504	-4.72453	-2.0322	6.28371	0.0121853	0.933605
Tmprss11a	-4.72453	-2.0322	6.28371	0.0121853	0.933605
Neb	1.44002	0.405984	6.25457	0.0123873	0.933605
Nyx	-1.63794	-0.556439	6.19522	0.0128096	0.933605
Ap1b1	0.636304	7.18192	6.19398	0.0128186	0.933605
Dock8	1.38409	0.0453909	6.16239	0.0130495	0.933605
Rtp2	2.47587	-0.951175	6.15815	0.0130808	0.933605
Epcam	1.47623	-0.23413	6.15458	0.0131072	0.933605
Omp	2.455	-1.59572	6.12481	0.0133297	0.933605
Slc22a2	-2.05372	-1.18891	6.12259	0.0133465	0.933605
Ccl12	-1.58089	-0.589663	6.10266	0.0134978	0.933605
Klhl1	-1.24159	0.331806	6.08682	0.0136194	0.933605
Hist2h2ab	-1.18012	0.714676	6.04025	0.0139833	0.933605
Defb25	5.04328	-2.00973	6.02393	0.0141132	0.933605
Tph1	-1.47679	-0.36317	6.02318	0.0141192	0.933605
Fam173a	1.11161	0.51929	6.01188	0.0142099	0.933605
C4b	0.64534	5.04691	6.00903	0.0142329	0.933605
1700001O22Rik	-2.05346	-1.1891	5.96251	0.0146132	0.933605
Gm17450	-1.23804	0.405636	5.92773	0.0149045	0.933605
Upb1	-2.05966	-0.903943	5.9062	0.0150877	0.933605
Gm6365	-2.78711	-1.69281	5.87585	0.0153499	0.933605
Gm5050	-2.67734	-1.18996	5.86572	0.0154385	0.933605
Nup88	-1.05064	5.74156	5.8476	0.0155984	0.933605
Parpbp	-2.78284	-1.69186	5.84701	0.0156035	0.933605
Qrfprl	-1.86834	-0.777187	5.84216	0.0156466	0.933605
Dnajc24	-1.30887	0.896349	5.82811	0.0157721	0.933605
Awat2	-4.51208	-2.13052	5.79775	0.0160467	0.933605
Cpn1	-4.51208	-2.13052	5.79775	0.0160467	0.933605
Kcnh6	-4.51208	-2.13052	5.79775	0.0160467	0.933605
Dynlt1f	-0.817446	3.16816	5.79042	0.0161138	0.933605
Gm3788	-1.40128	0.0244014	5.78971	0.0161202	0.933605
Gm15366	-4.51836	-2.12965	5.78255	0.0161861	0.933605
Gm4864	-4.51836	-2.12965	5.78255	0.0161861	0.933605
Gm8145	-4.51836	-2.12965	5.78255	0.0161861	0.933605
Wfdc18	1.74707	-0.381242	5.76866	0.0163145	0.933605
Id1	-0.822547	3.98375	5.76533	0.0163454	0.933605
Gbe1	-0.868325	2.00848	5.7599	0.016396	0.933605
Slc15a3	1.64856	-0.7011	5.75571	0.0164352	0.933605
Aldob	-1.42246	0.535093	5.73216	0.016657	0.933605
Dhx58	-2.78681	-1.69302	5.7083	0.0168849	0.933605
Pemt	1.12285	0.377419	5.70578	0.0169091	0.933605
Kat6b-ps1	2.96153	-1.83436	5.69389	0.0170241	0.933605
Sgca	-2.78827	-1.6926	5.68748	0.0170864	0.933605
Gm14122	4.82546	-2.11112	5.68675	0.0170935	0.933605
Gm18909	4.82546	-2.11112	5.68675	0.0170935	0.933605
Gm7181	4.82546	-2.11112	5.68675	0.0170935	0.933605
Gm19891	4.2423	-2.33732	5.68647	0.0170962	0.933605
Gm4287	4.2423	-2.33732	5.68647	0.0170962	0.933605
Gm43752	4.2423	-2.33732	5.68647	0.0170962	0.933605
Gm8538	4.2423	-2.33732	5.68647	0.0170962	0.933605
Klrg2	4.2423	-2.33732	5.68647	0.0170962	0.933605
Mogat2	4.2423	-2.33732	5.68647	0.0170962	0.933605
Olfr338	4.2423	-2.33732	5.68647	0.0170962	0.933605
Spata48	4.2423	-2.33732	5.68647	0.0170962	0.933605
Abcc12	-2.78171	-1.69207	5.67516	0.0172068	0.933605
Anxa8	2.27728	-1.0587	5.67447	0.0172136	0.933605
Ttn	1.10884	0.959527	5.67382	0.01722	0.933605
Dusp27	4.23506	-2.33833	5.66738	0.0172832	0.933605
Gm12613	4.23506	-2.33833	5.66738	0.0172832	0.933605
Gm12858	4.23506	-2.33833	5.66738	0.0172832	0.933605
Gm13156	4.23506	-2.33833	5.66738	0.0172832	0.933605
Gm18853	4.23506	-2.33833	5.66738	0.0172832	0.933605
Gm7860	4.23506	-2.33833	5.66738	0.0172832	0.933605
Ltbp2	4.23506	-2.33833	5.66738	0.0172832	0.933605
Atp6v1e2	4.22784	-2.33933	5.64839	0.0174714	0.933605
Bdkrb1	4.22784	-2.33933	5.64839	0.0174714	0.933605
E230015B07Rik	4.22784	-2.33933	5.64839	0.0174714	0.933605
Gm12492	4.22784	-2.33933	5.64839	0.0174714	0.933605
Gm37025	4.22784	-2.33933	5.64839	0.0174714	0.933605
Gm5672	4.22784	-2.33933	5.64839	0.0174714	0.933605
Gm5874	4.22784	-2.33933	5.64839	0.0174714	0.933605
Itga2	4.22784	-2.33933	5.64839	0.0174714	0.933605
Ms4a4b	4.22784	-2.33933	5.64839	0.0174714	0.933605
Rpl31-ps2	4.22784	-2.33933	5.64839	0.0174714	0.933605
Uncx	4.22784	-2.33933	5.64839	0.0174714	0.933605
Gm48685	4.22064	-2.34034	5.62951	0.0176606	0.933605
Slc5a11	4.22064	-2.34034	5.62951	0.0176606	0.933605
Spata25	4.22064	-2.34034	5.62951	0.0176606	0.933605
Sync	4.22064	-2.34034	5.62951	0.0176606	0.933605
Tmc1	4.22064	-2.34034	5.62951	0.0176606	0.933605
Tmem30b	4.22064	-2.34034	5.62951	0.0176606	0.933605
Dnmt3l	1.42044	-0.178604	5.62209	0.0177354	0.933605
Myog	-1.6192	-0.736392	5.6148	0.0178095	0.933605
Chil5	4.21346	-2.34135	5.61073	0.0178509	0.933605
E030025P04Rik	4.21346	-2.34135	5.61073	0.0178509	0.933605
Lrrc63	4.21346	-2.34135	5.61073	0.0178509	0.933605
Tpsab1	4.21346	-2.34135	5.61073	0.0178509	0.933605
Bmx	-1.81239	-0.816657	5.6091	0.0178675	0.933605
Angpt2	1.22761	-0.0517724	5.59529	0.0180088	0.933605
Rpl9-ps1	1.38001	-0.387288	5.58672	0.0180971	0.933605
Gm3150	-1.15477	0.643474	5.5687	0.0182844	0.933605
Col9a3	-0.838739	1.93179	5.54784	0.0185035	0.933605
Tulp1	-2.92619	-1.61933	5.52677	0.0187277	0.933605
Pold2	0.758569	3.84217	5.4878	0.0191497	0.933605
Capns2	-4.26422	-2.23598	5.48429	0.0191881	0.933605
Cct6b	-4.26422	-2.23598	5.48429	0.0191881	0.933605
Fam178b	-4.26422	-2.23598	5.48429	0.0191881	0.933605
Gm21671	-4.26422	-2.23598	5.48429	0.0191881	0.933605
Gm5177	-4.26422	-2.23598	5.48429	0.0191881	0.933605
Krt24	-4.26422	-2.23598	5.48429	0.0191881	0.933605
Oas2	-4.26422	-2.23598	5.48429	0.0191881	0.933605
Slc15a5	-4.26422	-2.23598	5.48429	0.0191881	0.933605
Tex21	-4.26422	-2.23598	5.48429	0.0191881	0.933605
Trim43b	-4.26422	-2.23598	5.48429	0.0191881	0.933605
Cldn23	-2.40682	-1.3584	5.48355	0.0191963	0.933605
Foxr1	-4.26519	-2.23576	5.48189	0.0192144	0.933605
Gm14425	-4.26519	-2.23576	5.48189	0.0192144	0.933605
Gm17819	-4.26519	-2.23576	5.48189	0.0192144	0.933605
Gm17873	-4.26519	-2.23576	5.48189	0.0192144	0.933605
Gm18736	-4.26519	-2.23576	5.48189	0.0192144	0.933605
Gm20445	-4.26519	-2.23576	5.48189	0.0192144	0.933605
Gm21663	-4.26519	-2.23576	5.48189	0.0192144	0.933605
Gm27152	-4.26519	-2.23576	5.48189	0.0192144	0.933605
Gm44024	-4.26519	-2.23576	5.48189	0.0192144	0.933605
Gm6611	-4.26519	-2.23576	5.48189	0.0192144	0.933605
Gm9144	-4.26519	-2.23576	5.48189	0.0192144	0.933605
Nxnl2	-4.26519	-2.23576	5.48189	0.0192144	0.933605
Ppm1j	-4.26519	-2.23576	5.48189	0.0192144	0.933605
Slc22a18	2.05892	-1.45948	5.47426	0.0192986	0.933605
B3galt5	-0.770684	5.91242	5.46452	0.0194064	0.933605
Gm9157	1.91462	-1.27313	5.45356	0.0195285	0.933605
Lin28a	2.78394	-1.92172	5.45035	0.0195645	0.933605
Pgghg	0.95801	1.33474	5.44762	0.0195951	0.933605
Gm16439	-1.8327	-1.038	5.42951	0.0197992	0.933605
Pcdhb15	-1.0111	1.16074	5.42528	0.0198473	0.933605
Zfp324	0.752935	2.40048	5.41827	0.0199271	0.933605
Serpina3c	2.78876	-1.92096	5.41183	0.0200007	0.933605
2300003K06Rik	-5.07054	-1.8542	5.41101	0.0200101	0.933605
Gm13477	2.78779	-1.92075	5.40712	0.0200548	0.933605
Fhl3	1.6167	-0.586737	5.38243	0.0203405	0.933605
Gm9267	-1.36999	-0.0929287	5.37919	0.0203784	0.933605
Evi2a	-0.729088	2.60875	5.37756	0.0203974	0.933605
Alox8	-1.18072	1.26399	5.33775	0.0208684	0.933605
Gm7822	-1.52292	-0.623382	5.33615	0.0208876	0.933605
Hmgb1-ps11	-1.52292	-0.623382	5.33615	0.0208876	0.933605
Radx	-2.30644	-1.0412	5.3329	0.0209266	0.933605
Hba-a2	1.52516	8.81009	5.31174	0.0211821	0.933605
Gm5105	4.50251	-2.22492	5.30627	0.0212488	0.933605
Gm8495	4.50251	-2.22492	5.30627	0.0212488	0.933605
Coa4	0.985816	1.01594	5.30541	0.0212593	0.933605
Gm8099	1.2704	-0.182549	5.28402	0.021522	0.933605
Ppp1r3g	0.681114	3.08234	5.27937	0.0215795	0.933605
Gm30191	4.56877	-2.21992	5.27413	0.0216445	0.933605
Gm6494	4.56877	-2.21992	5.27413	0.0216445	0.933605
AL844494.1	-1.68991	-0.521744	5.25444	0.0218908	0.933605
Chtf18	1.32039	-0.0738639	5.25405	0.0218957	0.933605
Gm11977	1.46317	-0.150486	5.25342	0.0219037	0.933605
Has1	-1.64386	-0.557247	5.23423	0.0221466	0.933605
Hba-a1	1.51442	8.87711	5.2242	0.0222747	0.933605
Ccnf	-1.17676	0.659076	5.2205	0.0223221	0.933605
Gm5356	1.37524	-0.295784	5.205	0.022522	0.933605
Anxa4	-1.29367	-0.0442878	5.19923	0.0225969	0.933605
Acta2	0.702742	3.63434	5.17945	0.0228555	0.933605
Gm48432	-1.60337	-0.427414	5.1678	0.0230094	0.933605
Slc2a4	0.951339	1.02671	5.16565	0.0230379	0.933605
1700020L24Rik	-4.26255	-2.2362	5.15959	0.0231184	0.933605
5530401A14Rik	-4.26255	-2.2362	5.15959	0.0231184	0.933605
Gm10293	-4.26255	-2.2362	5.15959	0.0231184	0.933605
Gm13719	-4.26255	-2.2362	5.15959	0.0231184	0.933605
Gm18086	-4.26255	-2.2362	5.15959	0.0231184	0.933605
Gm4945	-4.26255	-2.2362	5.15959	0.0231184	0.933605
Gm8935	-4.26255	-2.2362	5.15959	0.0231184	0.933605
Lrriq3	-4.26255	-2.2362	5.15959	0.0231184	0.933605
Car13	-4.26692	-2.23554	5.15164	0.0232244	0.933605
Gm11214	-4.26692	-2.23554	5.15164	0.0232244	0.933605
Gm12403	-4.26692	-2.23554	5.15164	0.0232244	0.933605
Gm16265	-4.26692	-2.23554	5.15164	0.0232244	0.933605
Gm17790	-4.26692	-2.23554	5.15164	0.0232244	0.933605
Gm19880	-4.26692	-2.23554	5.15164	0.0232244	0.933605
Gm5673	-4.26692	-2.23554	5.15164	0.0232244	0.933605
Klra2	-4.26692	-2.23554	5.15164	0.0232244	0.933605
Tepp	-4.26692	-2.23554	5.15164	0.0232244	0.933605
Gm19935	0.814664	2.52278	5.1499	0.0232477	0.933605
Pde8a	-0.807993	2.00325	5.14597	0.0233004	0.933605
Ccdc63	1.32049	0.001713	5.14596	0.0233006	0.933605
Gm15009	-0.898706	1.43523	5.12589	0.0235714	0.933605
Hist2h2ac	-1.19453	0.820998	5.11609	0.0237049	0.933605
Gm7019	-2.7827	-1.69145	5.10531	0.0238527	0.933605
Scd2	-0.582163	9.30989	5.10154	0.0239046	0.933605
Pde6g	-2.05489	-0.663237	5.09779	0.0239563	0.933605
Gmnn	-0.946591	1.22307	5.09675	0.0239707	0.933605
Hist1h3d	1.13579	1.95002	5.09297	0.0240231	0.933605
Csrnp2	-0.858828	2.58725	5.0839	0.024149	0.933605
Gm7768	-1.32965	-0.220134	5.0786	0.0242229	0.933605
Gm5215	-3.16859	-1.48345	5.07797	0.0242317	0.933605
Arhgap6	-1.25032	2.72543	5.0777	0.0242354	0.933605
Rpl7a-ps7	-0.538105	5.41703	5.07068	0.0243339	0.933605
Adgrb1	-0.617015	7.99036	5.06964	0.0243484	0.933605
Lrfn3	0.797422	2.13833	5.0677	0.0243757	0.933605
Pthlh	-1.57481	0.130133	5.05909	0.0244971	0.933605
Fos	0.959257	2.68867	5.0589	0.0244998	0.933605
Gm6532	-1.95816	-1.24179	5.05301	0.0245832	0.933605
Akap14	1.40778	-0.705327	5.04847	0.0246477	0.933605
Nol4	-0.566505	6.5379	5.04434	0.0247065	0.933605
Pnma5	2.77935	-1.92292	5.04031	0.0247641	0.933605
Rcvrn	2.29765	-1.67341	5.03789	0.0247987	0.933605
Mtbp	1.99373	-0.628527	5.03419	0.0248517	0.933605
Gdf15	-1.6758	-0.899954	5.02857	0.0249325	0.933605
4833427G06Rik	-1.55362	-0.773949	5.02314	0.0250108	0.933605
Cyyr1	-1.0777	0.762176	5.0075	0.0252378	0.933605
Gm44126	1.07268	0.240078	5.00629	0.0252554	0.933605
Wnt6	1.48218	-0.664856	5.00037	0.0253419	0.933605
Hr	-1.15545	1.06252	4.99422	0.0254321	0.933605
Dennd6a	-0.698157	4.37202	4.98523	0.0255646	0.933605
Hist1h1d	-2.6352	-1.7687	4.97855	0.0256635	0.933605
Tas1r1	-2.6352	-1.7687	4.97855	0.0256635	0.933605
Asb10	1.91886	-1.27221	4.96833	0.0258155	0.933605
Gm40319	-1.46132	-0.145512	4.9495	0.0260982	0.933605
Rabep2	0.810353	1.97575	4.93773	0.0262765	0.933605
Tjp3	1.2624	-0.359931	4.92249	0.0265093	0.933605
AI661453	-1.6791	-0.900992	4.9058	0.0267666	0.933605
Gm45456	1.64938	-1.01107	4.90498	0.0267793	0.933605
Efcab7	-1.69754	-0.364996	4.90485	0.0267813	0.933605
Col8a2	1.00849	0.633358	4.89857	0.026879	0.933605
Mia	1.02559	0.467508	4.89469	0.0269393	0.933605
Krt9	0.764675	4.04525	4.88406	0.0271058	0.933605
Ccr4	2.31668	-1.32794	4.88167	0.0271434	0.933605
Klf14	-3.05451	-1.54966	4.87216	0.0272933	0.933605
Ccdc163	-1.24692	-0.0646935	4.85461	0.0275724	0.933605
Il34	0.736061	6.38286	4.82174	0.028103	0.933605
Gm5576	-0.799695	2.67678	4.81125	0.0282746	0.933605
Hcn3	-0.68833	2.76825	4.79904	0.0284755	0.933605
Mcpt4	3.16643	-1.74525	4.7822	0.0287554	0.933605
Taco1	1.13609	0.830242	4.77368	0.0288979	0.933605
Tsku	1.52653	-0.916707	4.75857	0.0291527	0.933605
Pabpc5	1.3512	0.461034	4.73118	0.0296205	0.933605
2310034G01Rik	0.90696	1.35238	4.72882	0.0296612	0.933605
Gpr182	1.58025	-0.742486	4.72059	0.0298036	0.933605
Gm15289	1.79854	-1.33333	4.71968	0.0298192	0.933605
Gm45422	2.29778	-1.67362	4.71673	0.0298704	0.933605
Egr2	1.10342	0.20073	4.70128	0.0301401	0.933605
Ephb3	0.651243	6.34333	4.67937	0.0305269	0.933605
Myl1	-1.5202	-0.624234	4.66711	0.0307455	0.933605
Sh3tc1	1.07972	0.300194	4.66677	0.0307518	0.933605
Gm42569	-2.63253	-1.76912	4.65944	0.0308833	0.933605
Serpine2	0.44206	8.66166	4.65838	0.0309023	0.933605
Lgals1	0.617752	4.5095	4.64843	0.031082	0.933605
Gm6059	-4.52221	-2.12943	4.64526	0.0311394	0.933605
Emp1	-0.968126	1.36547	4.63948	0.0312444	0.933605
Cxcl9	-4.50822	-2.13074	4.6336	0.0313518	0.933605
Nt5dc1	-1.81526	-0.818747	4.62608	0.0314894	0.933605
Atp6v1c2	1.32696	-0.420097	4.62489	0.0315112	0.933605
Sptssb	1.92554	-1.52741	4.59298	0.0321032	0.933605
Ttc36	-2.17593	-1.4803	4.58425	0.0322671	0.933605
Dynlt1a	-0.701863	3.45496	4.57838	0.0323778	0.933605
Dkkl1	1.47287	-0.14989	4.57797	0.0323856	0.933605
Inpp5d	0.753249	2.20197	4.563	0.0326699	0.933605
Ccdc134	0.863937	1.50866	4.56206	0.0326878	0.933605
Gsx2	2.94856	-1.83533	4.5615	0.0326984	0.933605
AI182371	-1.86193	-1.29691	4.56065	0.0327147	0.933605
AL844494.3	-1.08153	0.158917	4.55589	0.0328058	0.933605
Gm6758	2.47079	-1.59382	4.54797	0.0329579	0.933605
Otx1	0.655939	3.24595	4.54354	0.0330431	0.933605
Cdkn2b	-2.06848	-0.903219	4.52773	0.0333499	0.933605
Trmu	0.700189	3.20073	4.51624	0.0335745	0.933605
Gm9165	1.291	0.423315	4.51536	0.0335919	0.933605
Mdfi	1.47754	-0.664995	4.51269	0.0336444	0.933605
Myef2	-0.620151	4.66672	4.51224	0.0336532	0.933605
Uap1	-0.644316	5.29684	4.50235	0.0338483	0.933605
Pigp	-0.767418	4.13828	4.50076	0.0338798	0.933605
Sh2d4b	1.64491	-1.01177	4.49644	0.0339654	0.933605
Dppa5a	-1.66234	-1.13478	4.48507	0.0341921	0.933605
Mfsd4b1	-1.66234	-1.13478	4.48507	0.0341921	0.933605
Tfap2b	2.05609	-1.46082	4.4693	0.0345091	0.933605
Gm9497	0.893423	2.39454	4.46895	0.0345162	0.933605
Gm5863	-1.38568	-0.306277	4.46778	0.0345399	0.933605
Tmem17	-0.582324	4.10004	4.46573	0.0345812	0.933605
Kif11	-1.39141	-0.55371	4.45899	0.0347181	0.933605
Rap1gds1	-0.502802	7.22937	4.45541	0.0347908	0.933605
Ccnb2-ps	1.7217	-1.16062	4.4406	0.0350939	0.933605
Cxcl16	1.7217	-1.16062	4.4406	0.0350939	0.933605
Gm20696	1.7217	-1.16062	4.4406	0.0350939	0.933605
Llph-ps2	0.53681	4.52497	4.43375	0.035235	0.933605
Pwwp2b	0.577626	3.75953	4.42769	0.0353604	0.933605
Mdc1	-0.62944	2.90864	4.41722	0.035578	0.933605
Tmprss7	1.26046	-0.360882	4.41325	0.0356608	0.933605
Fam241a	-0.881957	1.01378	4.40379	0.0358591	0.933605
Mcm8	-0.968337	0.774546	4.39324	0.0360817	0.933605
1520401A03Rik	2.57177	-2.01594	4.38061	0.0363501	0.933605
Prr22	2.57177	-2.01594	4.38061	0.0363501	0.933605
4930451I11Rik	3.84972	-2.4648	4.37978	0.0363676	0.933605
4930578G10Rik	3.84972	-2.4648	4.37978	0.0363676	0.933605
Cdiptos	3.84972	-2.4648	4.37978	0.0363676	0.933605
Clcnkb	3.84972	-2.4648	4.37978	0.0363676	0.933605
Fam83f	3.84972	-2.4648	4.37978	0.0363676	0.933605
Gm12765	3.84972	-2.4648	4.37978	0.0363676	0.933605
Gm12849	3.84972	-2.4648	4.37978	0.0363676	0.933605
Gm18852	3.84972	-2.4648	4.37978	0.0363676	0.933605
Gm21055	3.84972	-2.4648	4.37978	0.0363676	0.933605
Gm21358	3.84972	-2.4648	4.37978	0.0363676	0.933605
Gm2420	3.84972	-2.4648	4.37978	0.0363676	0.933605
Gm27186	3.84972	-2.4648	4.37978	0.0363676	0.933605
Gm3203	3.84972	-2.4648	4.37978	0.0363676	0.933605
Gm43104	3.84972	-2.4648	4.37978	0.0363676	0.933605
Il10	3.84972	-2.4648	4.37978	0.0363676	0.933605
Itpa-ps1	3.84972	-2.4648	4.37978	0.0363676	0.933605
Lta	3.84972	-2.4648	4.37978	0.0363676	0.933605
Orm3	3.84972	-2.4648	4.37978	0.0363676	0.933605
Pate4	3.84972	-2.4648	4.37978	0.0363676	0.933605
Pcdhgb4	3.84972	-2.4648	4.37978	0.0363676	0.933605
Samd13	3.84972	-2.4648	4.37978	0.0363676	0.933605
Wnt9a	0.590458	3.49377	4.37881	0.0363883	0.933605
Grap	0.774811	1.86107	4.37338	0.0365044	0.933605
Fbln7	0.898685	1.24738	4.36952	0.0365873	0.933605
Agtr1b	3.842	-2.46582	4.36391	0.036708	0.933605
B020004J07Rik	3.842	-2.46582	4.36391	0.036708	0.933605
BC049715	3.842	-2.46582	4.36391	0.036708	0.933605
Cnga3	3.842	-2.46582	4.36391	0.036708	0.933605
Gm11541	3.842	-2.46582	4.36391	0.036708	0.933605
Gm12030	3.842	-2.46582	4.36391	0.036708	0.933605
Gm12614	3.842	-2.46582	4.36391	0.036708	0.933605
Gm12616	3.842	-2.46582	4.36391	0.036708	0.933605
Gm12624	3.842	-2.46582	4.36391	0.036708	0.933605
Gm14444	3.842	-2.46582	4.36391	0.036708	0.933605
Gm17970	3.842	-2.46582	4.36391	0.036708	0.933605
Gm18685	3.842	-2.46582	4.36391	0.036708	0.933605
Gm30946	3.842	-2.46582	4.36391	0.036708	0.933605
Gm37692	3.842	-2.46582	4.36391	0.036708	0.933605
Gm5298	3.842	-2.46582	4.36391	0.036708	0.933605
Gm8641	3.842	-2.46582	4.36391	0.036708	0.933605
Gm9523	3.842	-2.46582	4.36391	0.036708	0.933605
Gucy1b2	3.842	-2.46582	4.36391	0.036708	0.933605
Olfr802	3.842	-2.46582	4.36391	0.036708	0.933605
Pcdha6	3.842	-2.46582	4.36391	0.036708	0.933605
Prdx6-ps2	3.842	-2.46582	4.36391	0.036708	0.933605
Saa1	3.842	-2.46582	4.36391	0.036708	0.933605
Snai1	-1.75329	-0.858359	4.36246	0.0367392	0.933605
Osbpl10	0.987901	0.918247	4.35186	0.0369685	0.933605
Ldlr	0.504138	5.32151	4.35111	0.0369848	0.933605
Gm18755	1.11321	0.263747	4.35107	0.0369858	0.933605
Bloc1s2-ps	3.8343	-2.46683	4.34813	0.0370496	0.933605
Gm10128	3.8343	-2.46683	4.34813	0.0370496	0.933605
Gm10444	3.8343	-2.46683	4.34813	0.0370496	0.933605
Gm12011	3.8343	-2.46683	4.34813	0.0370496	0.933605
Gm12250	3.8343	-2.46683	4.34813	0.0370496	0.933605
Gm12570	3.8343	-2.46683	4.34813	0.0370496	0.933605
Gm13870	3.8343	-2.46683	4.34813	0.0370496	0.933605
Gm15661	3.8343	-2.46683	4.34813	0.0370496	0.933605
Gm17374	3.8343	-2.46683	4.34813	0.0370496	0.933605
Gm18152	3.8343	-2.46683	4.34813	0.0370496	0.933605
Gm18163	3.8343	-2.46683	4.34813	0.0370496	0.933605
Gm2840	3.8343	-2.46683	4.34813	0.0370496	0.933605
Gm30584	3.8343	-2.46683	4.34813	0.0370496	0.933605
Gm42580	3.8343	-2.46683	4.34813	0.0370496	0.933605
Gm43160	3.8343	-2.46683	4.34813	0.0370496	0.933605
Gm49798	3.8343	-2.46683	4.34813	0.0370496	0.933605
Gm5752	3.8343	-2.46683	4.34813	0.0370496	0.933605
Gm8824	3.8343	-2.46683	4.34813	0.0370496	0.933605
Gm8865	3.8343	-2.46683	4.34813	0.0370496	0.933605
Gm9449	3.8343	-2.46683	4.34813	0.0370496	0.933605
Gtf2a1l	3.8343	-2.46683	4.34813	0.0370496	0.933605
Heatr4	3.8343	-2.46683	4.34813	0.0370496	0.933605
Hormad2	3.8343	-2.46683	4.34813	0.0370496	0.933605
Mrgpra14	3.8343	-2.46683	4.34813	0.0370496	0.933605
Ms4a1	3.8343	-2.46683	4.34813	0.0370496	0.933605
Olfr650-ps1	3.8343	-2.46683	4.34813	0.0370496	0.933605
Sftpb	3.8343	-2.46683	4.34813	0.0370496	0.933605
Slc1a7	3.8343	-2.46683	4.34813	0.0370496	0.933605
Akap3	3.82662	-2.46785	4.33245	0.0373924	0.933605
Bub1	3.82662	-2.46785	4.33245	0.0373924	0.933605
Evi2	3.82662	-2.46785	4.33245	0.0373924	0.933605
F7	3.82662	-2.46785	4.33245	0.0373924	0.933605
Gm10715	3.82662	-2.46785	4.33245	0.0373924	0.933605
Gm11689	3.82662	-2.46785	4.33245	0.0373924	0.933605
Gm14502	3.82662	-2.46785	4.33245	0.0373924	0.933605
Gm16210	3.82662	-2.46785	4.33245	0.0373924	0.933605
Gm18629	3.82662	-2.46785	4.33245	0.0373924	0.933605
Gm21027	3.82662	-2.46785	4.33245	0.0373924	0.933605
Gm2981	3.82662	-2.46785	4.33245	0.0373924	0.933605
Gm42453	3.82662	-2.46785	4.33245	0.0373924	0.933605
Gm4956	3.82662	-2.46785	4.33245	0.0373924	0.933605
Gm5819	3.82662	-2.46785	4.33245	0.0373924	0.933605
Itga5	3.82662	-2.46785	4.33245	0.0373924	0.933605
Nt5c1a	3.82662	-2.46785	4.33245	0.0373924	0.933605
Olfr1130	3.82662	-2.46785	4.33245	0.0373924	0.933605
Olfr1393	3.82662	-2.46785	4.33245	0.0373924	0.933605
Olfr570	3.82662	-2.46785	4.33245	0.0373924	0.933605
Pitx1	3.82662	-2.46785	4.33245	0.0373924	0.933605
Serpina9	3.82662	-2.46785	4.33245	0.0373924	0.933605
Slc22a1	3.82662	-2.46785	4.33245	0.0373924	0.933605
Ssxb10	3.82662	-2.46785	4.33245	0.0373924	0.933605
Ssxb5	3.82662	-2.46785	4.33245	0.0373924	0.933605
Sycp1	3.82662	-2.46785	4.33245	0.0373924	0.933605
Tmem190	3.82662	-2.46785	4.33245	0.0373924	0.933605
Gm3448	-1.17941	0.974692	4.32516	0.0375528	0.933605
Trmt5	-0.965494	0.776025	4.32062	0.0376533	0.933605
1700001J11Rik	-3.96419	-2.34974	4.31917	0.0376854	0.933605
Gm33707	-3.96419	-2.34974	4.31917	0.0376854	0.933605
Gpr39	-3.96419	-2.34974	4.31917	0.0376854	0.933605
Thegl	-3.96419	-2.34974	4.31917	0.0376854	0.933605
AC131692.1	-3.9628	-2.34997	4.31615	0.0377522	0.933605
Cckar	-3.9628	-2.34997	4.31615	0.0377522	0.933605
Corin	-3.9628	-2.34997	4.31615	0.0377522	0.933605
Fbxo43	-3.9628	-2.34997	4.31615	0.0377522	0.933605
Gm12422	-3.9628	-2.34997	4.31615	0.0377522	0.933605
Gm13076	-3.9628	-2.34997	4.31615	0.0377522	0.933605
Gm13337	-3.9628	-2.34997	4.31615	0.0377522	0.933605
Gm13651	-3.9628	-2.34997	4.31615	0.0377522	0.933605
Gm15452	-3.9628	-2.34997	4.31615	0.0377522	0.933605
Gm17455	-3.9628	-2.34997	4.31615	0.0377522	0.933605
Gm1979	-3.9628	-2.34997	4.31615	0.0377522	0.933605
Gm47940	-3.9628	-2.34997	4.31615	0.0377522	0.933605
Il1rl1	-3.9628	-2.34997	4.31615	0.0377522	0.933605
Itgb6	-3.9628	-2.34997	4.31615	0.0377522	0.933605
Itln1	-3.9628	-2.34997	4.31615	0.0377522	0.933605
Klre1	-3.9628	-2.34997	4.31615	0.0377522	0.933605
L3mbtl4	-3.9628	-2.34997	4.31615	0.0377522	0.933605
Nrn1l	-3.9628	-2.34997	4.31615	0.0377522	0.933605
Otp	-3.9628	-2.34997	4.31615	0.0377522	0.933605
Prss54	-3.9628	-2.34997	4.31615	0.0377522	0.933605
Sbk2	-3.9628	-2.34997	4.31615	0.0377522	0.933605
C130050O18Rik	-3.96142	-2.35019	4.31314	0.037819	0.933605
Fgf15	-3.96142	-2.35019	4.31314	0.037819	0.933605
Gm10471	-3.96142	-2.35019	4.31314	0.037819	0.933605
Gm16111	-3.96142	-2.35019	4.31314	0.037819	0.933605
Gm47056	-3.96142	-2.35019	4.31314	0.037819	0.933605
Gm49577	-3.96142	-2.35019	4.31314	0.037819	0.933605
Gm5676	-3.96142	-2.35019	4.31314	0.037819	0.933605
Gm6096	-3.96142	-2.35019	4.31314	0.037819	0.933605
Gm7069	-3.96142	-2.35019	4.31314	0.037819	0.933605
Iqca1l	-3.96142	-2.35019	4.31314	0.037819	0.933605
Pdcd1	-3.96142	-2.35019	4.31314	0.037819	0.933605
Tacstd2	-3.96142	-2.35019	4.31314	0.037819	0.933605
Ticrr	-3.96142	-2.35019	4.31314	0.037819	0.933605
Tmigd1	-3.96142	-2.35019	4.31314	0.037819	0.933605
Trim30c	-3.96142	-2.35019	4.31314	0.037819	0.933605
Art2a	-3.96004	-2.35042	4.31014	0.0378859	0.933605
Gdnf	-3.96004	-2.35042	4.31014	0.0378859	0.933605
Gm11662	-3.96004	-2.35042	4.31014	0.0378859	0.933605
Gm13534	-3.96004	-2.35042	4.31014	0.0378859	0.933605
Gm21994	-3.96004	-2.35042	4.31014	0.0378859	0.933605
Gm5042	-3.96004	-2.35042	4.31014	0.0378859	0.933605
Nxf2	-3.96004	-2.35042	4.31014	0.0378859	0.933605
Angpt4	-3.95866	-2.35064	4.30713	0.0379529	0.933605
Cfap73	-3.95866	-2.35064	4.30713	0.0379529	0.933605
Gm1110	-3.95866	-2.35064	4.30713	0.0379529	0.933605
Gm13366	-3.95866	-2.35064	4.30713	0.0379529	0.933605
Gm21560	-3.95866	-2.35064	4.30713	0.0379529	0.933605
Gm49582	-3.95866	-2.35064	4.30713	0.0379529	0.933605
Gm9443	-3.95866	-2.35064	4.30713	0.0379529	0.933605
Il21	-3.95866	-2.35064	4.30713	0.0379529	0.933605
Mnx1	-3.95866	-2.35064	4.30713	0.0379529	0.933605
Rnf222	-3.95866	-2.35064	4.30713	0.0379529	0.933605
Ska2l-ps	-3.95866	-2.35064	4.30713	0.0379529	0.933605
Slurp2	-3.95866	-2.35064	4.30713	0.0379529	0.933605
Gm44411	1.3272	-0.234885	4.30081	0.0380941	0.933605
Gm49905	2.13419	-1.75227	4.2958	0.0382066	0.933605
Frem3	2.43537	-1.59973	4.28675	0.0384106	0.933605
Gm5827	2.43537	-1.59973	4.28675	0.0384106	0.933605
Magel2	-1.35169	1.29746	4.28296	0.0384963	0.933605
Mal2	-0.55032	7.91927	4.27428	0.0386934	0.933605
Fhit	-1.28443	-0.248018	4.27377	0.038705	0.933605
Psmb9	0.793633	1.37918	4.27234	0.0387376	0.933605
Dpys	-4.27087	-2.23531	4.27231	0.0387383	0.933605
Gm11427	-1.39023	0.0279666	4.27089	0.0387706	0.933605
Bpifb3	-4.25862	-2.23642	4.26289	0.0389536	0.933605
Gm10931	-4.25862	-2.23642	4.26289	0.0389536	0.933605
Gm3591	-4.25862	-2.23642	4.26289	0.0389536	0.933605
Nudt11	-0.596854	6.06541	4.25211	0.0392015	0.933605
Gm21168	2.07405	-1.45687	4.25124	0.0392217	0.933605
Treml1	2.07405	-1.45687	4.25124	0.0392217	0.933605
Chmp7	-0.574206	5.90388	4.24728	0.0393133	0.933605
1700037C18Rik	0.749384	1.9675	4.24026	0.039476	0.933605
Reck	1.51452	-0.299844	4.23528	0.0395922	0.933605
Hikeshi	-0.555902	3.73192	4.22426	0.03985	0.933605
4930555G01Rik	2.5672	-2.01693	4.22093	0.0399284	0.933605
Gm49425	2.5672	-2.01693	4.22093	0.0399284	0.933605
Gm5823	2.5672	-2.01693	4.22093	0.0399284	0.933605
Crb3	2.14148	-1.75035	4.22006	0.0399488	0.933605
Angptl3	2.56604	-2.01671	4.21633	0.0400367	0.933605
Gm4952	2.56604	-2.01671	4.21633	0.0400367	0.933605
Gm14571	-2.47028	-1.85019	4.2108	0.0401673	0.933605
Gm44487	-2.47028	-1.85019	4.2108	0.0401673	0.933605
Gm9563	-2.47028	-1.85019	4.2108	0.0401673	0.933605
Msr1	-2.47028	-1.85019	4.2108	0.0401673	0.933605
Prrg3	-0.617839	3.12785	4.21025	0.0401805	0.933605
AU022751	2.13675	-1.7511	4.20102	0.0403997	0.933605
Gm6433	-1.85947	-1.2975	4.19578	0.0405247	0.933605
Sfn	0.738183	2.82144	4.19153	0.0406263	0.933605
Racgap1	-0.807001	1.26714	4.18401	0.0408071	0.933605
Tsks	1.33996	-0.873165	4.18277	0.040837	0.933605
Zik1	-0.612779	3.37354	4.17728	0.0409694	0.933605
Ccdc110	2.57736	-2.01496	4.16798	0.0411949	0.933605
Mroh3	2.57736	-2.01496	4.16798	0.0411949	0.933605
Pigr	2.57736	-2.01496	4.16798	0.0411949	0.933605
Tank	-0.641256	3.64891	4.16584	0.041247	0.933605
Sap30l	0.539961	6.46454	4.16525	0.0412612	0.933605
Agmat	2.57606	-2.01474	4.16294	0.0413175	0.933605
Gm12846	2.57606	-2.01474	4.16294	0.0413175	0.933605
Gm16177	2.57606	-2.01474	4.16294	0.0413175	0.933605
Slc19a1	-0.599962	3.29603	4.15688	0.0414658	0.933605
Igsf6	-1.8619	-1.29671	4.15529	0.0415046	0.933605
Alg13	-1.03455	0.902377	4.15205	0.0415842	0.933605
Ngp	2.74471	-1.45193	4.15127	0.0416032	0.933605
Gm17081	-1.03323	0.200144	4.14436	0.0417733	0.933605
Spaca9	1.55504	-1.06143	4.14392	0.0417844	0.933605
Fbxw19	-2.05918	-1.54721	4.14251	0.0418192	0.933605
Neurog2	1.10376	0.468854	4.12392	0.0422809	0.933605
Zfp182	-0.749283	1.7333	4.11701	0.0424542	0.933605
6330403K07Rik	-0.654138	5.95741	4.11055	0.0426166	0.933605
Stpg1	0.746718	2.78809	4.1099	0.0426329	0.933605
Neil1	-1.08049	1.26552	4.10062	0.0428675	0.933605
Gm7212	-2.47468	-1.85137	4.09847	0.0429221	0.933605
Epg5	-0.817468	2.9098	4.09764	0.0429432	0.933605
Gm3468	1.46955	-0.238773	4.08543	0.0432545	0.933605
Gpr176	-0.963231	0.939347	4.08431	0.0432832	0.933605
Gm17366	-1.7597	-1.35602	4.08272	0.0433239	0.933605
Tmem243	-1.07478	1.08499	4.07701	0.0434705	0.933605
Gm3667	1.67718	-1.39572	4.07466	0.043531	0.933605
Echdc1	-0.599996	3.34675	4.07397	0.0435489	0.933605
Vmn1r12	-2.4689	-1.8504	4.07072	0.0436327	0.933605
Gpr75	-0.97366	1.29801	4.06985	0.0436552	0.933605
Lamb3	-1.28081	-0.62273	4.0624	0.0438481	0.933605
Gm8840	1.92456	-1.5272	4.05947	0.0439243	0.933605
Cdh26	-2.47049	-1.84998	4.05912	0.0439334	0.933605
Aco1	-0.584581	3.20474	4.05105	0.0441439	0.933605
Dpp10	-0.691608	3.70297	4.04927	0.0441905	0.933605
Atad5	-0.802889	1.2963	4.04764	0.0442331	0.933605
Zdhhc8	-0.5161	5.57149	4.04739	0.0442397	0.933605
Tnfrsf25	0.926792	2.42551	4.04487	0.0443058	0.933605
Klf4	0.690173	3.37403	4.04141	0.0443967	0.933605
Ddx43	-1.75658	-1.3551	4.04077	0.0444135	0.933605
Nupr1	0.699315	3.10411	4.04048	0.0444211	0.933605
Fgf22	0.985843	0.395562	4.03983	0.0444382	0.933605
Spock3	-0.597852	5.71764	4.03925	0.0444535	0.933605
1700003F12Rik	1.61426	-1.21673	4.03617	0.0445347	0.933605
Gm15899	2.31499	-1.32754	4.03201	0.0446447	0.933605
Terb1	-1.75703	-1.35491	4.03088	0.0446746	0.933605
Gulp1	-1.28451	-0.362722	4.02645	0.0447921	0.933605
Fat2	1.70417	-1.16513	4.01954	0.0449759	0.933605
AY074887	-1.16401	0.139459	4.01293	0.0451526	0.933605
Cdh1	0.818012	1.36949	4.01165	0.0451868	0.933605
Col6a4	-1.40021	-0.694838	4.00155	0.0454585	0.933605
Ccdc81	-0.920138	0.788492	3.999	0.0455272	0.933605
Gm5983	-1.29169	-0.140924	3.99494	0.0456371	0.933605
Myom3	0.87108	0.816814	3.99338	0.0456795	0.933605
Sertad4	-0.62699	4.03196	3.99268	0.0456985	0.933605
Ascl2	1.91737	-1.52929	3.99189	0.0457198	0.933605
Aldh3b2	1.15272	-0.422161	3.98802	0.0458248	0.933605
Tpt1-ps4	-1.41978	-0.855834	3.97818	0.0460933	0.933605
Ssr3	-0.62316	6.26744	3.97496	0.0461815	0.933605
Arx	-0.605041	3.69029	3.97404	0.0462068	0.933605
Mad2l1	-0.770701	1.48896	3.97388	0.0462112	0.933605
Gm11298	2.14376	-1.75056	3.96828	0.046365	0.933605
Pde5a	0.815966	1.1989	3.96316	0.0465064	0.933605
2310040G07Rik	1.21351	-0.299832	3.96198	0.046539	0.933605
Gm12459	-1.41804	-0.854443	3.95929	0.0466132	0.933605
Gm2001	-1.41804	-0.854443	3.95929	0.0466132	0.933605
Tmem255b	-1.53334	-0.624508	3.95387	0.0467637	0.933605
Zc3h11a	-1.96161	-1.24308	3.94953	0.0468844	0.933605
Ccp110	-0.645887	4.55609	3.94914	0.0468953	0.933605
Zmym6	-0.82676	2.09339	3.94463	0.0470213	0.933605
Cerkl	1.13032	1.03712	3.94452	0.0470243	0.933605
Nat8	-1.07311	0.161952	3.94364	0.0470488	0.933605
Olfr279	1.80901	-1.33188	3.93812	0.0472034	0.933605
Tlr7	1.27605	-0.179645	3.92945	0.0474473	0.933605
Lrrc36	1.3935	-0.483667	3.92814	0.0474845	0.933605
Mylk3	0.622591	2.93713	3.92016	0.0477103	0.933605
Cfc1	1.80679	-1.33148	3.91344	0.0479013	0.933605
Adamts20	0.75836	2.03051	3.90771	0.0480651	0.933605
Ido2	1.21398	-0.0570935	3.90582	0.0481193	0.933605
Prkaca	0.543349	9.87344	3.90479	0.0481487	0.933605
Slc37a2	1.49733	-0.32315	3.90473	0.0481505	0.933605
Zfp524	0.586679	3.11569	3.9043	0.0481628	0.933605
Sftpc	0.970787	0.235866	3.90391	0.0481739	0.933605
Ahr	-0.869661	1.17574	3.89303	0.0484867	0.933605
Gucy1a1	-0.539365	3.87284	3.88555	0.0487034	0.933605
Tead2	-1.24811	0.538988	3.88409	0.0487457	0.933605
Tfrc	-0.505828	5.69408	3.88219	0.0488008	0.933605
Scube1	0.681935	2.55062	3.87981	0.0488702	0.933605
Dnase1l1	-1.49934	-0.815975	3.87582	0.0489864	0.933605
Atxn3	-0.478076	4.82584	3.87069	0.0491362	0.933605
Rgs22	1.67686	-1.39552	3.86791	0.0492177	0.933605
Edil3	-0.553214	5.236	3.83828	0.0500949	0.933605
Lrrtm3	-0.614686	2.67913	3.83728	0.0501249	0.933605
Rps12-ps13	-0.774102	1.5248	3.83334	0.0502427	0.933605
Clic6	-0.705099	2.36471	3.83301	0.0502527	0.933605
Blmh	0.480416	7.35848	3.8329	0.0502559	0.933605
Gm15753	-2.30177	-1.41992	3.82784	0.0504079	0.933605
Hpgd	1.46351	2.38656	3.82668	0.0504426	0.933605
Tbx6	2.04129	-1.21214	3.82554	0.050477	0.933605
Gck	1.32061	-0.632211	3.82011	0.0506408	0.933605
Dnah5	-0.865659	0.843617	3.81232	0.050877	0.933605
Tst	0.620269	2.78605	3.81115	0.0509124	0.933605
Brip1	2.12769	-1.75324	3.80208	0.0511888	0.933605
Spata13	-0.583141	4.07031	3.79066	0.0515394	0.933605
Gm49244	-1.07164	-0.0897524	3.78867	0.0516006	0.933605
Gm11989	-1.02432	0.955782	3.78785	0.0516259	0.933605
Cdc7	-0.673042	2.48595	3.7829	0.051779	0.933605
Nap1l4	0.454815	7.21524	3.78157	0.0518202	0.933605
BC085271	-0.412345	7.32705	3.77753	0.0519453	0.933605
Apod	0.519074	7.07455	3.7729	0.0520893	0.933605
Xrra1	0.89341	1.31889	3.77045	0.0521657	0.933605
Nampt	-0.548287	6.00068	3.76954	0.052194	0.933605
Cfap157	1.1224	-0.268196	3.75773	0.052564	0.933605
Nf2	-0.42892	6.40611	3.75635	0.0526074	0.933605
Brinp3	-0.65758	2.2161	3.75111	0.0527725	0.933605
Mlxip	-0.75768	2.24001	3.75029	0.0527984	0.933605
Amy1	-0.591652	2.75784	3.74635	0.052923	0.933605
Slc25a18	-0.488007	4.57045	3.74505	0.0529641	0.933605
Scn5a	0.903698	0.53112	3.74331	0.0530192	0.933605
Zwint	-0.525642	7.2934	3.74222	0.0530538	0.933605
Col6a5	1.21174	-0.388707	3.73364	0.053327	0.933605
Ascl4	1.68121	-1.39479	3.73218	0.0533737	0.933605
Gstcd	-0.817701	2.18265	3.72642	0.053558	0.933605
Akt2-ps	1.55533	-1.06016	3.71148	0.0540396	0.933605
Slc2a9	0.647821	2.1637	3.70456	0.0542639	0.933605
Sult6b2	-1.86403	-1.2986	3.70317	0.0543093	0.933605
Acads	0.574184	3.89387	3.69558	0.0545568	0.933605
Olfm5	2.14937	-1.74938	3.69312	0.0546372	0.933605
Gm2429	-2.47502	-1.85158	3.66648	0.0555172	0.933605
Zp3	-2.47502	-1.85158	3.66648	0.0555172	0.933605
Snrnp35	0.519423	3.65667	3.66634	0.0555218	0.933605
Crtam	-1.44309	-1.03535	3.66491	0.0555697	0.933605
Ptger1	-1.44309	-1.03535	3.66491	0.0555697	0.933605
Gm7328	1.06075	0.960068	3.65958	0.0557477	0.933605
Cetn3	0.493863	8.09183	3.65943	0.0557528	0.933605
Mustn1	1.0896	-0.456992	3.65698	0.0558347	0.933605
She	0.775022	1.95259	3.65618	0.0558616	0.933605
5430427O19Rik	-2.47981	-1.85073	3.64872	0.0561124	0.933605
Rpsa-ps3	-0.87677	1.41928	3.64817	0.0561308	0.933605
Hoxc6	-2.06035	-1.54701	3.64699	0.0561708	0.933605
Gm13126	1.34561	-1.01286	3.63872	0.0564503	0.933605
Sstr3	0.495297	6.24702	3.63117	0.056707	0.933605
Zfa-ps	-1.9236	-1.61707	3.63007	0.0567446	0.933605
Crybb3	0.897399	0.567626	3.62909	0.0567779	0.933605
Spocd1	-2.46544	-1.85061	3.62686	0.0568539	0.933605
Ackr4	2.55755	-2.01791	3.62094	0.0570566	0.933605
Ska3	-1.92482	-1.61666	3.61824	0.0571492	0.933605
Gm15443	-2.46995	-1.84977	3.60823	0.0574942	0.933605
Peg12	-2.46995	-1.84977	3.60823	0.0574942	0.933605
Gm26983	-1.11083	-0.0642786	3.60745	0.0575213	0.933605
Cbwd1	-0.659754	2.42122	3.60036	0.0577671	0.933605
4931440F15Rik	-0.906326	0.65217	3.58842	0.0581836	0.933605
Zfp619	-1.12346	-0.246192	3.58831	0.0581873	0.933605
Epsti1	2.3686	-1.27525	3.58711	0.0582294	0.933605
Adam33	1.93347	-1.27038	3.58264	0.0583863	0.933605
Slc38a1	-0.54417	6.9528	3.58008	0.0584762	0.933605
Dusp4	0.878955	0.335088	3.57911	0.0585107	0.933605
Col6a1	-0.848491	0.791734	3.57477	0.0586635	0.933605
4933407L21Rik	-1.12577	0.0269086	3.5697	0.0588431	0.933605
Ntn5	0.642493	3.46516	3.56904	0.0588664	0.933605
Ccdc130	0.780843	2.68461	3.56132	0.0591407	0.933605
Gm16381	-1.34501	-0.896685	3.5602	0.0591805	0.933605
Chrna4	0.59796	3.63793	3.55699	0.0592953	0.933605
Acadl	-0.465482	4.67945	3.55661	0.0593088	0.933605
Bean1	0.559473	4.08358	3.55589	0.0593345	0.933605
Gm48059	2.58983	-2.01397	3.54889	0.0595855	0.933605
Gnpda2	-0.631027	2.89472	3.54153	0.0598502	0.933605
Dagla	-0.604706	4.02633	3.54072	0.0598796	0.933605
Gm3200	-1.16781	0.642251	3.53603	0.0600491	0.933605
Sncaip	-0.853183	1.34668	3.53239	0.0601809	0.933605
Glra2	-0.679172	1.86742	3.53196	0.0601965	0.933605
Gm8132	1.81434	-1.33076	3.52983	0.0602739	0.933605
Rspry1	0.675288	4.56764	3.52702	0.0603763	0.933605
Gm8061	1.33885	-0.51775	3.52334	0.0605103	0.933605
Stom	0.674129	1.73547	3.52321	0.0605151	0.933605
Rec114	-1.42305	-0.856866	3.5168	0.0607498	0.933605
Gm50363	-1.92906	-1.6178	3.51545	0.0607993	0.933605
Fibcd1	0.424179	6.83217	3.51538	0.0608018	0.933605
Psme4	-0.473208	5.17574	3.5153	0.0608047	0.933605
Lcp2	-0.890251	0.590454	3.51122	0.0609547	0.933605
Slc7a3	-1.04248	3.17319	3.50364	0.0612341	0.933605
Lum	-0.834706	0.651656	3.50133	0.0613194	0.933605
Clec5a	-1.1383	-0.139611	3.49454	0.0615714	0.933605
Glipr2	0.770424	1.009	3.49411	0.0615875	0.933605
Tsnaxip1	1.32833	-0.631241	3.4929	0.0616326	0.933605
Slc10a4	1.35291	-1.01021	3.48763	0.0618291	0.933605
Junb	-0.496194	6.73382	3.48363	0.0619787	0.933605
Gm6921	1.33838	-0.874396	3.47905	0.0621504	0.933605
Cxxc4	-0.510198	3.68791	3.47708	0.0622246	0.933605
Per2	-0.550518	3.61359	3.47486	0.062308	0.933605
Ang	1.16734	0.048633	3.4734	0.0623629	0.933605
Scd1	-0.619724	5.15633	3.46811	0.0625627	0.933605
Ptpn9	-0.607996	3.65907	3.46686	0.06261	0.933605
Akr1c18	-1.00552	-0.0376651	3.46068	0.0628446	0.933605
Psmb3	0.638204	6.28565	3.458	0.0629464	0.933605
Gm6375	1.94888	-1.83561	3.45554	0.06304	0.933605
Jade2	0.480789	4.63212	3.44484	0.0634495	0.933605
Cr2	1.35975	-1.16426	3.44398	0.0634826	0.933605
Cdc25c	-1.23534	-0.520004	3.43621	0.0637819	0.933605
Gm10364	1.95229	-1.83464	3.43153	0.0639627	0.933605
Gm8534	1.95229	-1.83464	3.43153	0.0639627	0.933605
Tlr4	0.948479	-0.00842901	3.43144	0.0639664	0.933605
Kcnk5	1.09302	-0.455216	3.42976	0.0640315	0.933605
Fhl2	-0.451838	4.98489	3.42723	0.0641297	0.933605
Gm47496	-1.39015	-0.551561	3.427	0.0641385	0.933605
Gm9658	-1.20262	0.55021	3.41549	0.0645871	0.933605
Trabd2b	0.900332	0.393507	3.41507	0.0646035	0.933605
Gm17199	-2.28903	-1.93763	3.40945	0.0648239	0.933605
Gm2950	-2.28903	-1.93763	3.40945	0.0648239	0.933605
Prkcz2	-2.28903	-1.93763	3.40945	0.0648239	0.933605
Gm8770	1.21091	-0.391277	3.40819	0.0648735	0.933605
Acp7	-2.28985	-1.93742	3.4057	0.0649717	0.933605
Gm15625	-2.28985	-1.93742	3.4057	0.0649717	0.933605
Tmem156	-2.28985	-1.93742	3.4057	0.0649717	0.933605
Gm38305	-1.13044	-0.450952	3.40491	0.0650027	0.933605
Ube2s	0.458968	5.08315	3.40228	0.0651063	0.933605
Gfap	0.561136	5.6855	3.40116	0.0651507	0.933605
Kitl	-0.609307	3.17086	3.39751	0.0652948	0.933605
Hhip	-0.615147	2.41667	3.3881	0.0656685	0.933605
Gm15268	-2.28377	-1.93666	3.38755	0.0656907	0.933605
Gm5551	-2.28377	-1.93666	3.38755	0.0656907	0.933605
Lpo	-2.28377	-1.93666	3.38755	0.0656907	0.933605
Slc4a5	-2.28377	-1.93666	3.38755	0.0656907	0.933605
Gm12311	-1.21546	-0.656492	3.38628	0.065741	0.933605
Lzts3	1.0944	5.22808	3.38591	0.0657557	0.933605
Evpl	0.981443	-0.054676	3.38394	0.0658346	0.933605
Gm6461	-2.28453	-1.93645	3.38356	0.0658498	0.933605
Serpinc1	-2.28453	-1.93645	3.38356	0.0658498	0.933605
Gm33882	1.47193	-1.10943	3.38179	0.0659203	0.933605
Lnp1	-1.23605	-0.519838	3.37731	0.0660997	0.933605
Thbs4	-0.769784	1.71504	3.37535	0.0661783	0.933605
E2f5	-0.803618	1.86052	3.37379	0.066241	0.933605
Abhd3	-0.867792	4.75002	3.37241	0.0662967	0.933605
Mindy4	0.669133	1.76545	3.37117	0.0663465	0.933605
Gm7807	1.12804	-0.630725	3.36929	0.0664224	0.933605
Tnfrsf22	1.54253	-0.913217	3.36863	0.0664488	0.933605
Casq2	0.776522	1.04188	3.36846	0.0664558	0.933605
Pygm	0.766216	2.23234	3.36749	0.0664949	0.933605
Unc119	0.505332	5.64257	3.36544	0.0665777	0.933605
Cdc42bpg	-0.65822	2.54593	3.35931	0.066826	0.933605
Gm17826	-0.79498	2.75422	3.35151	0.0671432	0.933605
Zfp133-ps	-0.862407	2.72923	3.34313	0.0674859	0.933605
Rps12-ps17	-0.94006	0.803555	3.34168	0.0675455	0.933605
Anxa3	-0.607676	2.27174	3.34165	0.067547	0.933605
Stam2	-0.641377	3.13635	3.33791	0.0677007	0.933605
Pkp3	1.34808	-0.870384	3.33272	0.0679147	0.933605
Tex11	-1.1687	-0.551117	3.32976	0.0680369	0.933605
Lrrn4	0.651969	2.59914	3.32941	0.0680514	0.933605
A4galt	-2.0666	-0.901638	3.32684	0.0681577	0.933605
Mal	-0.413564	7.14915	3.32557	0.0682106	0.933605
Cnn1	1.93105	-1.27149	3.32528	0.0682223	0.933605
Cxcl1	1.18165	-0.709724	3.32489	0.0682385	0.933605
Ccdc40	-1.12904	-0.137383	3.32052	0.0684201	0.933605
2310046K23Rik	-3.57914	-2.4742	3.31996	0.0684436	0.933605
Ap3m1-ps	-3.57914	-2.4742	3.31996	0.0684436	0.933605
Bpifa1	-3.57914	-2.4742	3.31996	0.0684436	0.933605
Catsperg2	-3.57914	-2.4742	3.31996	0.0684436	0.933605
Chrnb3	-3.57914	-2.4742	3.31996	0.0684436	0.933605
Defb20	-3.57914	-2.4742	3.31996	0.0684436	0.933605
Gm12891	-3.57914	-2.4742	3.31996	0.0684436	0.933605
Gm13331	-3.57914	-2.4742	3.31996	0.0684436	0.933605
Gm13829	-3.57914	-2.4742	3.31996	0.0684436	0.933605
Gm19843	-3.57914	-2.4742	3.31996	0.0684436	0.933605
Gm19945	-3.57914	-2.4742	3.31996	0.0684436	0.933605
Gm28503	-3.57914	-2.4742	3.31996	0.0684436	0.933605
Gm3242	-3.57914	-2.4742	3.31996	0.0684436	0.933605
Gm3815	-3.57914	-2.4742	3.31996	0.0684436	0.933605
Gm44980	-3.57914	-2.4742	3.31996	0.0684436	0.933605
Gm47010	-3.57914	-2.4742	3.31996	0.0684436	0.933605
Gm47247	-3.57914	-2.4742	3.31996	0.0684436	0.933605
Gm48380	-3.57914	-2.4742	3.31996	0.0684436	0.933605
Gm49641	-3.57914	-2.4742	3.31996	0.0684436	0.933605
Gm5868	-3.57914	-2.4742	3.31996	0.0684436	0.933605
Gm6643	-3.57914	-2.4742	3.31996	0.0684436	0.933605
Gm6944	-3.57914	-2.4742	3.31996	0.0684436	0.933605
Gm8976	-3.57914	-2.4742	3.31996	0.0684436	0.933605
Gm9146	-3.57914	-2.4742	3.31996	0.0684436	0.933605
Gm9176	-3.57914	-2.4742	3.31996	0.0684436	0.933605
Gm9788	-3.57914	-2.4742	3.31996	0.0684436	0.933605
Gm9850	-3.57914	-2.4742	3.31996	0.0684436	0.933605
Gm9903	-3.57914	-2.4742	3.31996	0.0684436	0.933605
H2-M6-ps	-3.57914	-2.4742	3.31996	0.0684436	0.933605
Myo3a	-3.57914	-2.4742	3.31996	0.0684436	0.933605
Nkg7	-3.57914	-2.4742	3.31996	0.0684436	0.933605
Olfr1388	-3.57914	-2.4742	3.31996	0.0684436	0.933605
Olfr624	-3.57914	-2.4742	3.31996	0.0684436	0.933605
Rpl36-ps7	-3.57914	-2.4742	3.31996	0.0684436	0.933605
Tas1r2	-3.57914	-2.4742	3.31996	0.0684436	0.933605
Xlr5b	-3.57914	-2.4742	3.31996	0.0684436	0.933605
Zfp558	-3.57914	-2.4742	3.31996	0.0684436	0.933605
Ggt1	0.749577	1.28298	3.31995	0.0684437	0.933605
Drc3	-0.648123	1.88756	3.31952	0.0684618	0.933605
Hoga1	-0.84288	0.604932	3.31881	0.0684913	0.933605
Gm9824	2.33105	-1.66863	3.31766	0.0685392	0.933605
B230207O21Rik	-3.57766	-2.47443	3.31745	0.068548	0.933605
Bst1	-3.57766	-2.47443	3.31745	0.068548	0.933605
C8a	-3.57766	-2.47443	3.31745	0.068548	0.933605
Ccdc192	-3.57766	-2.47443	3.31745	0.068548	0.933605
Ccl2	-3.57766	-2.47443	3.31745	0.068548	0.933605
Clca1	-3.57766	-2.47443	3.31745	0.068548	0.933605
F9	-3.57766	-2.47443	3.31745	0.068548	0.933605
Gm11643	-3.57766	-2.47443	3.31745	0.068548	0.933605
Gm12755	-3.57766	-2.47443	3.31745	0.068548	0.933605
Gm13365	-3.57766	-2.47443	3.31745	0.068548	0.933605
Gm13975	-3.57766	-2.47443	3.31745	0.068548	0.933605
Gm14519	-3.57766	-2.47443	3.31745	0.068548	0.933605
Gm15172	-3.57766	-2.47443	3.31745	0.068548	0.933605
Gm16016	-3.57766	-2.47443	3.31745	0.068548	0.933605
Gm17794	-3.57766	-2.47443	3.31745	0.068548	0.933605
Gm19018	-3.57766	-2.47443	3.31745	0.068548	0.933605
Gm19498	-3.57766	-2.47443	3.31745	0.068548	0.933605
Gm20769	-3.57766	-2.47443	3.31745	0.068548	0.933605
Gm2451	-3.57766	-2.47443	3.31745	0.068548	0.933605
Gm28551	-3.57766	-2.47443	3.31745	0.068548	0.933605
Gm32025	-3.57766	-2.47443	3.31745	0.068548	0.933605
Gm38428	-3.57766	-2.47443	3.31745	0.068548	0.933605
Gm4275	-3.57766	-2.47443	3.31745	0.068548	0.933605
Gm44715	-3.57766	-2.47443	3.31745	0.068548	0.933605
Gm45861	-3.57766	-2.47443	3.31745	0.068548	0.933605
Gm47086	-3.57766	-2.47443	3.31745	0.068548	0.933605
Gm47703	-3.57766	-2.47443	3.31745	0.068548	0.933605
Gm48268	-3.57766	-2.47443	3.31745	0.068548	0.933605
Gm48806	-3.57766	-2.47443	3.31745	0.068548	0.933605
Gm49927	-3.57766	-2.47443	3.31745	0.068548	0.933605
Gm5251	-3.57766	-2.47443	3.31745	0.068548	0.933605
Gm5455	-3.57766	-2.47443	3.31745	0.068548	0.933605
Gm5821	-3.57766	-2.47443	3.31745	0.068548	0.933605
Gm9522	-3.57766	-2.47443	3.31745	0.068548	0.933605
Gnb1-ps2	-3.57766	-2.47443	3.31745	0.068548	0.933605
Hoxa9	-3.57766	-2.47443	3.31745	0.068548	0.933605
Ifnlr1	-3.57766	-2.47443	3.31745	0.068548	0.933605
Map7d3	-3.57766	-2.47443	3.31745	0.068548	0.933605
Olfr1392	-3.57766	-2.47443	3.31745	0.068548	0.933605
Olfr981	-3.57766	-2.47443	3.31745	0.068548	0.933605
Pdha2	-3.57766	-2.47443	3.31745	0.068548	0.933605
Prdx2-ps2	-3.57766	-2.47443	3.31745	0.068548	0.933605
Ranbp2-ps3	-3.57766	-2.47443	3.31745	0.068548	0.933605
Rpl31-ps24	-3.57766	-2.47443	3.31745	0.068548	0.933605
Rpl36-ps1	-3.57766	-2.47443	3.31745	0.068548	0.933605
Slc22a13	-3.57766	-2.47443	3.31745	0.068548	0.933605
Slfn10-ps	-3.57766	-2.47443	3.31745	0.068548	0.933605
Speer4b	-3.57766	-2.47443	3.31745	0.068548	0.933605
Slc17a6	-1.34861	1.43559	3.315	0.0686503	0.933605
A930018P22Rik	-3.57619	-2.47466	3.31495	0.0686525	0.933605
Adh7	-3.57619	-2.47466	3.31495	0.0686525	0.933605
BC016579	-3.57619	-2.47466	3.31495	0.0686525	0.933605
Card9	-3.57619	-2.47466	3.31495	0.0686525	0.933605
Ccdc178	-3.57619	-2.47466	3.31495	0.0686525	0.933605
Commd5	-3.57619	-2.47466	3.31495	0.0686525	0.933605
Duxf3	-3.57619	-2.47466	3.31495	0.0686525	0.933605
Gm14688	-3.57619	-2.47466	3.31495	0.0686525	0.933605
Gm16027	-3.57619	-2.47466	3.31495	0.0686525	0.933605
Gm18128	-3.57619	-2.47466	3.31495	0.0686525	0.933605
Gm18761	-3.57619	-2.47466	3.31495	0.0686525	0.933605
Gm3096	-3.57619	-2.47466	3.31495	0.0686525	0.933605
Gm3473	-3.57619	-2.47466	3.31495	0.0686525	0.933605
Gm3946	-3.57619	-2.47466	3.31495	0.0686525	0.933605
Gm44902	-3.57619	-2.47466	3.31495	0.0686525	0.933605
Gm45614	-3.57619	-2.47466	3.31495	0.0686525	0.933605
Gm45795	-3.57619	-2.47466	3.31495	0.0686525	0.933605
Gm5320	-3.57619	-2.47466	3.31495	0.0686525	0.933605
Gm5509	-3.57619	-2.47466	3.31495	0.0686525	0.933605
Gm6637	-3.57619	-2.47466	3.31495	0.0686525	0.933605
Gm8550	-3.57619	-2.47466	3.31495	0.0686525	0.933605
Gm8983	-3.57619	-2.47466	3.31495	0.0686525	0.933605
Gucy2f	-3.57619	-2.47466	3.31495	0.0686525	0.933605
Ikzf3	-3.57619	-2.47466	3.31495	0.0686525	0.933605
Kmo	-3.57619	-2.47466	3.31495	0.0686525	0.933605
Malrd1	-3.57619	-2.47466	3.31495	0.0686525	0.933605
Marveld3	-3.57619	-2.47466	3.31495	0.0686525	0.933605
Mid1-ps1	-3.57619	-2.47466	3.31495	0.0686525	0.933605
Nccrp1	-3.57619	-2.47466	3.31495	0.0686525	0.933605
Olfr111	-3.57619	-2.47466	3.31495	0.0686525	0.933605
Pram1	-3.57619	-2.47466	3.31495	0.0686525	0.933605
Psmb7-ps2	-3.57619	-2.47466	3.31495	0.0686525	0.933605
Scnn1g	-3.57619	-2.47466	3.31495	0.0686525	0.933605
Slc12a3	-3.57619	-2.47466	3.31495	0.0686525	0.933605
Spic	-3.57619	-2.47466	3.31495	0.0686525	0.933605
Steap4	-3.57619	-2.47466	3.31495	0.0686525	0.933605
Sult6b1	-3.57619	-2.47466	3.31495	0.0686525	0.933605
Tg	-3.57619	-2.47466	3.31495	0.0686525	0.933605
Timd4	-3.57619	-2.47466	3.31495	0.0686525	0.933605
Zar1	-3.57619	-2.47466	3.31495	0.0686525	0.933605
Gm18860	-1.474	-1.23937	3.31275	0.0687442	0.933605
Abra	-3.57471	-2.47489	3.31245	0.0687569	0.933605
Cd300e	-3.57471	-2.47489	3.31245	0.0687569	0.933605
Cd5l	-3.57471	-2.47489	3.31245	0.0687569	0.933605
Cplx4	-3.57471	-2.47489	3.31245	0.0687569	0.933605
Cyp2j8	-3.57471	-2.47489	3.31245	0.0687569	0.933605
Etv2	-3.57471	-2.47489	3.31245	0.0687569	0.933605
Fam124b	-3.57471	-2.47489	3.31245	0.0687569	0.933605
Flacc1	-3.57471	-2.47489	3.31245	0.0687569	0.933605
Gjd4	-3.57471	-2.47489	3.31245	0.0687569	0.933605
Gm10651	-3.57471	-2.47489	3.31245	0.0687569	0.933605
Gm11624	-3.57471	-2.47489	3.31245	0.0687569	0.933605
Gm11830	-3.57471	-2.47489	3.31245	0.0687569	0.933605
Gm12795	-3.57471	-2.47489	3.31245	0.0687569	0.933605
Gm13303	-3.57471	-2.47489	3.31245	0.0687569	0.933605
Gm13351	-3.57471	-2.47489	3.31245	0.0687569	0.933605
Gm16354	-3.57471	-2.47489	3.31245	0.0687569	0.933605
Gm18688	-3.57471	-2.47489	3.31245	0.0687569	0.933605
Gm19181	-3.57471	-2.47489	3.31245	0.0687569	0.933605
Gm19969	-3.57471	-2.47489	3.31245	0.0687569	0.933605
Gm2163	-3.57471	-2.47489	3.31245	0.0687569	0.933605
Gm26991	-3.57471	-2.47489	3.31245	0.0687569	0.933605
Gm29739	-3.57471	-2.47489	3.31245	0.0687569	0.933605
Gm3138	-3.57471	-2.47489	3.31245	0.0687569	0.933605
Gm4575	-3.57471	-2.47489	3.31245	0.0687569	0.933605
Gm4875	-3.57471	-2.47489	3.31245	0.0687569	0.933605
Gm50144	-3.57471	-2.47489	3.31245	0.0687569	0.933605
Gm7442	-3.57471	-2.47489	3.31245	0.0687569	0.933605
Gm7769	-3.57471	-2.47489	3.31245	0.0687569	0.933605
Grk1	-3.57471	-2.47489	3.31245	0.0687569	0.933605
Mgam	-3.57471	-2.47489	3.31245	0.0687569	0.933605
Olfr1432	-3.57471	-2.47489	3.31245	0.0687569	0.933605
Otop2	-3.57471	-2.47489	3.31245	0.0687569	0.933605
Phf8-ps	-3.57471	-2.47489	3.31245	0.0687569	0.933605
Tfap2d	-3.57471	-2.47489	3.31245	0.0687569	0.933605
Tnip3	-3.57471	-2.47489	3.31245	0.0687569	0.933605
Vmn2r29	-3.57471	-2.47489	3.31245	0.0687569	0.933605
Zbp1	-3.57471	-2.47489	3.31245	0.0687569	0.933605
Paxip1	-0.62623	4.21362	3.30865	0.0689159	0.933605
Ifi205	0.806988	0.846521	3.30113	0.0692323	0.933605
Gm12834	-0.777325	0.83292	3.29438	0.0695172	0.933605
Exoc7	0.488037	5.29013	3.28737	0.0698148	0.933605
Gm8994	-0.694346	2.4075	3.27883	0.070179	0.933605
1700084J12Rik	2.3169	-2.11738	3.27648	0.0702794	0.933605
Gm13786	2.3169	-2.11738	3.27648	0.0702794	0.933605
Gm9252	1.94753	-1.8354	3.27401	0.0703852	0.933605
Nlrp6	1.94753	-1.8354	3.27401	0.0703852	0.933605
Gabrr2	2.31585	-2.11716	3.27306	0.0704263	0.933605
Gm45623	2.31585	-2.11716	3.27306	0.0704263	0.933605
Lca5l	-0.98349	0.58764	3.27124	0.0705042	0.933605
Zfp647	-1.07832	-0.483746	3.2691	0.0705964	0.933605
Epor	-0.804872	1.1958	3.26848	0.070623	0.933605
Gm9644	1.12361	-0.632215	3.26836	0.0706283	0.933605
1700028P14Rik	-1.49838	-0.814595	3.26638	0.0707137	0.933605
Oprm1	2.32168	-2.11639	3.2618	0.0709113	0.933605
Prrc2a	-0.482709	6.07287	3.2617	0.0709157	0.933605
Pclaf	-1.11373	0.526756	3.25857	0.0710512	0.933605
Pex7	-0.511821	3.80575	3.25846	0.0710558	0.933605
F2rl2	2.32056	-2.11617	3.2582	0.0710672	0.933605
Vpreb3	2.32056	-2.11617	3.2582	0.0710672	0.933605
Pcdhb2	1.95398	-1.83486	3.25352	0.07127	0.933605
Jsrp1	0.695206	2.72189	3.25307	0.0712898	0.933605
Cryge	1.78165	-1.59904	3.25234	0.0713217	0.933605
Ebf3	-1.27046	-0.941286	3.2517	0.0713494	0.933605
Nudcd3	0.422383	7.27658	3.24779	0.0715199	0.933605
Eme2	-0.960522	0.163571	3.24251	0.0717507	0.933605
Ip6k3	-2.65221	-1.76903	3.23961	0.0718776	0.933605
Rps12-ps14	-0.826438	1.43273	3.23595	0.0720384	0.933605
Nrg1	-0.857876	0.461352	3.23561	0.0720536	0.933605
Ppp1r15a	-0.527537	3.68832	3.2344	0.0721069	0.933605
Gm5045	0.48467	6.32565	3.22751	0.0724106	0.933605
Pcdh15	-0.670205	2.48109	3.22569	0.0724912	0.933605
Trpc3	-0.980437	1.09585	3.22554	0.072498	0.933605
Clec2d	-1.2734	-0.941967	3.22256	0.0726298	0.933605
Rnf225	-1.35444	-1.08233	3.22177	0.072665	0.933605
Wnt7b	0.443365	7.0799	3.21309	0.0730513	0.933605
Tmem209	-0.49898	4.19099	3.21255	0.0730756	0.933605
Tceanc	-1.10182	-0.0620885	3.21122	0.073135	0.933605
Zfx	-0.583953	3.85641	3.21094	0.0731475	0.933605
Cd101	1.46994	-1.11051	3.20452	0.073435	0.933605
Atg9b	-0.848441	0.558049	3.20296	0.073505	0.933605
Gm12987	-1.26918	-0.771591	3.20053	0.0736145	0.933605
Xlr	-2.0504	-1.54607	3.19639	0.0738011	0.933605
Arhgef10	-0.674184	1.72835	3.19544	0.0738437	0.933605
Plcd1	-0.84576	0.604791	3.19393	0.0739123	0.933605
C920006O11Rik	-0.631779	1.91288	3.19083	0.0740524	0.933605
Gm7788	1.54073	-1.4614	3.19006	0.0740873	0.933605
AC169509.1	1.94378	-1.83658	3.18919	0.0741267	0.933605
Insm2	1.94378	-1.83658	3.18919	0.0741267	0.933605
Drd4	1.54442	-1.46066	3.18891	0.0741393	0.933605
Gm12090	0.528624	3.26904	3.18852	0.0741573	0.933605
Kif26a	-0.556405	3.35702	3.18839	0.0741631	0.933605
Ehhadh	2.1545	-1.39713	3.18599	0.0742718	0.933605
Nxt2	-0.502656	4.20976	3.1835	0.0743851	0.933605
Pik3ap1	-1.12791	-0.246952	3.16928	0.0750353	0.933605
Gm48929	-2.28911	-1.93785	3.16502	0.0752316	0.933605
Gm8818	-2.28911	-1.93785	3.16502	0.0752316	0.933605
Gm8924	-2.28911	-1.93785	3.16502	0.0752316	0.933605
Pou4f1	-2.28911	-1.93785	3.16502	0.0752316	0.933605
Gm9134	-1.16015	-0.111646	3.16336	0.0753082	0.933605
Gm8666	1.03247	-0.0272525	3.15737	0.0755849	0.933605
Gm46499	-2.29245	-1.9372	3.15529	0.0756811	0.933605
Tcf23	-2.29245	-1.9372	3.15529	0.0756811	0.933605
Extl1	0.508312	6.76584	3.15188	0.0758395	0.933605
Dnah14	1.17603	-0.831478	3.14913	0.0759674	0.933605
Srp54b	0.47079	5.88819	3.13621	0.0765715	0.933605
Pdia6	-0.459308	6.60676	3.13519	0.0766196	0.933605
Psma5	-0.659137	5.83964	3.13322	0.0767121	0.933605
Adrb3	-0.924826	0.201338	3.13165	0.076786	0.933605
Samd4b	-0.436585	5.34158	3.13076	0.076828	0.933605
Gm15186	-1.2794	-0.774291	3.13074	0.0768289	0.933605
Stra6	0.774901	1.59791	3.12494	0.0771026	0.933605
Gm13338	-2.28429	-1.93623	3.12481	0.0771088	0.933605
Spaca5	-2.28429	-1.93623	3.12481	0.0771088	0.933605
Vgll2	-2.28429	-1.93623	3.12481	0.0771088	0.933605
Rasgrf2	0.602763	6.63393	3.11879	0.0773944	0.933605
Uchl3	-0.536179	4.432	3.11589	0.0775321	0.933605
Asprv1	-1.1134	-0.585761	3.10828	0.0778952	0.933605
Cebpa	0.54528	5.11755	3.10729	0.0779427	0.933605
Nt5dc2	0.609983	2.93788	3.10617	0.0779962	0.933605
Pxylp1	0.574617	4.34207	3.10517	0.0780442	0.933605
Gphn	-0.495313	4.44908	3.10241	0.0781764	0.933605
Mcm6	-0.528421	3.36124	3.07765	0.0793754	0.933605
Bcl6b	0.668805	1.53511	3.07713	0.0794003	0.933605
Papolb	1.20561	-0.591049	3.0746	0.0795241	0.933605
Crabp1	1.39939	-0.0220389	3.07404	0.0795514	0.933605
Rbm3-ps	0.994354	0.135806	3.07108	0.0796965	0.933605
Dpep2	1.25349	-0.270523	3.06389	0.08005	0.933605
Ccdc190	0.569277	4.37341	3.06253	0.0801167	0.933605
Cdc42ep4	-0.514461	4.25232	3.0622	0.0801332	0.933605
Wfdc17	-2.05394	-1.54823	3.05966	0.0802583	0.933605
Tspan2	-0.460407	5.47405	3.05405	0.0805363	0.933605
Gm37770	-1.64939	-1.41591	3.05258	0.0806091	0.933605
Gm9392	-1.64939	-1.41591	3.05258	0.0806091	0.933605
Capn3	0.563656	4.94943	3.05194	0.0806408	0.933605
Gm37095	-1.47233	-1.23995	3.04999	0.0807377	0.933605
Gm45454	-0.730832	3.31777	3.04733	0.0808698	0.933605
Ebf4	0.879597	0.0142701	3.04545	0.0809639	0.933605
Idh2	0.495002	5.35327	3.04411	0.0810303	0.933605
Slc25a48	1.25274	-1.06057	3.04273	0.0810995	0.933605
Rasgrp4	-1.74797	-1.35379	3.04188	0.0811419	0.933605
Heca	-0.447165	5.28844	3.03779	0.0813463	0.933605
Tll2	-1.36152	-1.08391	3.03771	0.0813507	0.933605
Erich2	0.628268	1.86708	3.03464	0.0815049	0.933605
Bbs9	-0.540795	3.67683	3.03222	0.0816262	0.933605
Heph	-0.645627	1.65064	3.03062	0.081707	0.933605
Gm8920	-1.7762	-1.68991	3.02831	0.0818231	0.933605
Myh13	-1.7762	-1.68991	3.02831	0.0818231	0.933605
Ushbp1	0.657676	1.60354	3.0187	0.0823094	0.933605
Metap1d	0.528396	3.54943	3.01841	0.0823242	0.933605
4931440P22Rik	-0.962216	0.221043	3.01448	0.0825238	0.933605
Cds2	-0.492954	7.05959	3.01328	0.082585	0.933605
Vsig10l	1.25993	-0.916358	3.01117	0.0826926	0.933605
BC049762	1.35355	-0.8697	3.00997	0.0827541	0.933605
C1qtnf9	1.37125	-1.33633	3.0094	0.0827829	0.933605
Hs3st2	0.613286	2.05456	3.00913	0.0827967	0.933605
Vat1l	-0.494326	3.8142	3.00879	0.0828143	0.933605
BC051019	0.822627	0.255275	3.00792	0.0828584	0.933605
C1qa	0.444097	6.92985	3.00764	0.0828727	0.933605
Pcdhga6	0.736787	0.960767	3.00631	0.0829411	0.933605
Gm13127	-1.19687	-0.423142	3.00586	0.082964	0.933605
Gucy2e	0.784197	2.34054	3.0042	0.0830491	0.933605
1700024J04Rik	3.31092	-2.60429	3.00168	0.0831782	0.933605
4930449A18Rik	3.31092	-2.60429	3.00168	0.0831782	0.933605
AC133095.2	3.31092	-2.60429	3.00168	0.0831782	0.933605
Adamdec1	3.31092	-2.60429	3.00168	0.0831782	0.933605
Adgrf1	3.31092	-2.60429	3.00168	0.0831782	0.933605
Bglap3	3.31092	-2.60429	3.00168	0.0831782	0.933605
Bpifb2	3.31092	-2.60429	3.00168	0.0831782	0.933605
Bpifb5	3.31092	-2.60429	3.00168	0.0831782	0.933605
Ccr6	3.31092	-2.60429	3.00168	0.0831782	0.933605
Ces2g	3.31092	-2.60429	3.00168	0.0831782	0.933605
Cnksr1	3.31092	-2.60429	3.00168	0.0831782	0.933605
Dsg1a	3.31092	-2.60429	3.00168	0.0831782	0.933605
Epgn	3.31092	-2.60429	3.00168	0.0831782	0.933605
Epp13	3.31092	-2.60429	3.00168	0.0831782	0.933605
Foxa3	3.31092	-2.60429	3.00168	0.0831782	0.933605
Gbx1	3.31092	-2.60429	3.00168	0.0831782	0.933605
Gm11251	3.31092	-2.60429	3.00168	0.0831782	0.933605
Gm11919	3.31092	-2.60429	3.00168	0.0831782	0.933605
Gm12099	3.31092	-2.60429	3.00168	0.0831782	0.933605
Gm12830	3.31092	-2.60429	3.00168	0.0831782	0.933605
Gm13064	3.31092	-2.60429	3.00168	0.0831782	0.933605
Gm13410	3.31092	-2.60429	3.00168	0.0831782	0.933605
Gm13650	3.31092	-2.60429	3.00168	0.0831782	0.933605
Gm14855	3.31092	-2.60429	3.00168	0.0831782	0.933605
Gm15428	3.31092	-2.60429	3.00168	0.0831782	0.933605
Gm15801	3.31092	-2.60429	3.00168	0.0831782	0.933605
Gm16074	3.31092	-2.60429	3.00168	0.0831782	0.933605
Gm16218	3.31092	-2.60429	3.00168	0.0831782	0.933605
Gm16260	3.31092	-2.60429	3.00168	0.0831782	0.933605
Gm18329	3.31092	-2.60429	3.00168	0.0831782	0.933605
Gm18529	3.31092	-2.60429	3.00168	0.0831782	0.933605
Gm18636	3.31092	-2.60429	3.00168	0.0831782	0.933605
Gm19189	3.31092	-2.60429	3.00168	0.0831782	0.933605
Gm2622	3.31092	-2.60429	3.00168	0.0831782	0.933605
Gm38164	3.31092	-2.60429	3.00168	0.0831782	0.933605
Gm3836	3.31092	-2.60429	3.00168	0.0831782	0.933605
Gm43354	3.31092	-2.60429	3.00168	0.0831782	0.933605
Gm44743	3.31092	-2.60429	3.00168	0.0831782	0.933605
Gm47332	3.31092	-2.60429	3.00168	0.0831782	0.933605
Gm48145	3.31092	-2.60429	3.00168	0.0831782	0.933605
Gm48365	3.31092	-2.60429	3.00168	0.0831782	0.933605
Gm48691	3.31092	-2.60429	3.00168	0.0831782	0.933605
Gm4891	3.31092	-2.60429	3.00168	0.0831782	0.933605
Gm5316	3.31092	-2.60429	3.00168	0.0831782	0.933605
Gm5548	3.31092	-2.60429	3.00168	0.0831782	0.933605
Gm5978	3.31092	-2.60429	3.00168	0.0831782	0.933605
Gm5996	3.31092	-2.60429	3.00168	0.0831782	0.933605
Gm6152	3.31092	-2.60429	3.00168	0.0831782	0.933605
Gm6677	3.31092	-2.60429	3.00168	0.0831782	0.933605
Gm6811	3.31092	-2.60429	3.00168	0.0831782	0.933605
Gm7075	3.31092	-2.60429	3.00168	0.0831782	0.933605
Gm7499	3.31092	-2.60429	3.00168	0.0831782	0.933605
Gm7557	3.31092	-2.60429	3.00168	0.0831782	0.933605
Gm8151	3.31092	-2.60429	3.00168	0.0831782	0.933605
Gm8497	3.31092	-2.60429	3.00168	0.0831782	0.933605
Gpx2	3.31092	-2.60429	3.00168	0.0831782	0.933605
H2al1a	3.31092	-2.60429	3.00168	0.0831782	0.933605
H2al1o	3.31092	-2.60429	3.00168	0.0831782	0.933605
Ifi209	3.31092	-2.60429	3.00168	0.0831782	0.933605
Mettl21e	3.31092	-2.60429	3.00168	0.0831782	0.933605
Ms4a15	3.31092	-2.60429	3.00168	0.0831782	0.933605
Obox5	3.31092	-2.60429	3.00168	0.0831782	0.933605
Olfr1373	3.31092	-2.60429	3.00168	0.0831782	0.933605
Olfr1374-ps1	3.31092	-2.60429	3.00168	0.0831782	0.933605
Olfr259	3.31092	-2.60429	3.00168	0.0831782	0.933605
Olfr535	3.31092	-2.60429	3.00168	0.0831782	0.933605
Olfr67	3.31092	-2.60429	3.00168	0.0831782	0.933605
Prg3	3.31092	-2.60429	3.00168	0.0831782	0.933605
Prm1	3.31092	-2.60429	3.00168	0.0831782	0.933605
Rgs18	3.31092	-2.60429	3.00168	0.0831782	0.933605
Rhox7-ps1	3.31092	-2.60429	3.00168	0.0831782	0.933605
Rhox7a	3.31092	-2.60429	3.00168	0.0831782	0.933605
Rhox7b	3.31092	-2.60429	3.00168	0.0831782	0.933605
Ripk3	3.31092	-2.60429	3.00168	0.0831782	0.933605
Rps19-ps14	3.31092	-2.60429	3.00168	0.0831782	0.933605
Serpinb3b	3.31092	-2.60429	3.00168	0.0831782	0.933605
Tfap2e	3.31092	-2.60429	3.00168	0.0831782	0.933605
Trim58	3.31092	-2.60429	3.00168	0.0831782	0.933605
Tspo2	3.31092	-2.60429	3.00168	0.0831782	0.933605
Usp26	3.31092	-2.60429	3.00168	0.0831782	0.933605
Vmn1r90	3.31092	-2.60429	3.00168	0.0831782	0.933605
Gm9105	1.36447	-1.16355	3.00128	0.083199	0.933605
Myh8	0.86457	1.27855	2.99814	0.0833603	0.933605
Gm14480	0.59674	3.2787	2.99708	0.0834149	0.933605
Mog	-0.455724	4.52208	2.9969	0.0834239	0.933605
Gm16425	0.93097	1.15723	2.99648	0.0834454	0.933605
Neurog1	-1.65389	-1.41723	2.99237	0.0836574	0.933605
Gimap1	0.612071	2.698	2.99172	0.0836913	0.933605
Fosl1	-1.93479	-1.61739	2.99095	0.083731	0.933605
Acsbg2	3.30264	-2.60531	2.98988	0.0837864	0.933605
Ceacam15	3.30264	-2.60531	2.98988	0.0837864	0.933605
Clec2i	3.30264	-2.60531	2.98988	0.0837864	0.933605
Csn2	3.30264	-2.60531	2.98988	0.0837864	0.933605
Duoxa2	3.30264	-2.60531	2.98988	0.0837864	0.933605
Gm10181	3.30264	-2.60531	2.98988	0.0837864	0.933605
Gm10291	3.30264	-2.60531	2.98988	0.0837864	0.933605
Gm10521	3.30264	-2.60531	2.98988	0.0837864	0.933605
Gm11765	3.30264	-2.60531	2.98988	0.0837864	0.933605
Gm11792	3.30264	-2.60531	2.98988	0.0837864	0.933605
Gm12192	3.30264	-2.60531	2.98988	0.0837864	0.933605
Gm12235	3.30264	-2.60531	2.98988	0.0837864	0.933605
Gm12619	3.30264	-2.60531	2.98988	0.0837864	0.933605
Gm12627	3.30264	-2.60531	2.98988	0.0837864	0.933605
Gm12706	3.30264	-2.60531	2.98988	0.0837864	0.933605
Gm13813	3.30264	-2.60531	2.98988	0.0837864	0.933605
Gm14109	3.30264	-2.60531	2.98988	0.0837864	0.933605
Gm14276	3.30264	-2.60531	2.98988	0.0837864	0.933605
Gm14460	3.30264	-2.60531	2.98988	0.0837864	0.933605
Gm14975	3.30264	-2.60531	2.98988	0.0837864	0.933605
Gm15065	3.30264	-2.60531	2.98988	0.0837864	0.933605
Gm15692	3.30264	-2.60531	2.98988	0.0837864	0.933605
Gm16301	3.30264	-2.60531	2.98988	0.0837864	0.933605
Gm16487	3.30264	-2.60531	2.98988	0.0837864	0.933605
Gm18537	3.30264	-2.60531	2.98988	0.0837864	0.933605
Gm18598	3.30264	-2.60531	2.98988	0.0837864	0.933605
Gm20039	3.30264	-2.60531	2.98988	0.0837864	0.933605
Gm20637	3.30264	-2.60531	2.98988	0.0837864	0.933605
Gm20942	3.30264	-2.60531	2.98988	0.0837864	0.933605
Gm21007	3.30264	-2.60531	2.98988	0.0837864	0.933605
Gm21937	3.30264	-2.60531	2.98988	0.0837864	0.933605
Gm28980	3.30264	-2.60531	2.98988	0.0837864	0.933605
Gm36259	3.30264	-2.60531	2.98988	0.0837864	0.933605
Gm37246	3.30264	-2.60531	2.98988	0.0837864	0.933605
Gm4116	3.30264	-2.60531	2.98988	0.0837864	0.933605
Gm43060	3.30264	-2.60531	2.98988	0.0837864	0.933605
Gm48201	3.30264	-2.60531	2.98988	0.0837864	0.933605
Gm48320	3.30264	-2.60531	2.98988	0.0837864	0.933605
Gm49713	3.30264	-2.60531	2.98988	0.0837864	0.933605
Gm49777	3.30264	-2.60531	2.98988	0.0837864	0.933605
Gm5209	3.30264	-2.60531	2.98988	0.0837864	0.933605
Gm5668	3.30264	-2.60531	2.98988	0.0837864	0.933605
Gm5738	3.30264	-2.60531	2.98988	0.0837864	0.933605
Gm5795	3.30264	-2.60531	2.98988	0.0837864	0.933605
Gm6184	3.30264	-2.60531	2.98988	0.0837864	0.933605
Gm6356	3.30264	-2.60531	2.98988	0.0837864	0.933605
Gm6562	3.30264	-2.60531	2.98988	0.0837864	0.933605
Gm6652	3.30264	-2.60531	2.98988	0.0837864	0.933605
Gm7071	3.30264	-2.60531	2.98988	0.0837864	0.933605
Gm7571	3.30264	-2.60531	2.98988	0.0837864	0.933605
Gm7604	3.30264	-2.60531	2.98988	0.0837864	0.933605
Gm7882	3.30264	-2.60531	2.98988	0.0837864	0.933605
Gm8302	3.30264	-2.60531	2.98988	0.0837864	0.933605
Gm8309	3.30264	-2.60531	2.98988	0.0837864	0.933605
Gm8748	3.30264	-2.60531	2.98988	0.0837864	0.933605
Hpse2	3.30264	-2.60531	2.98988	0.0837864	0.933605
Hsd17b13	3.30264	-2.60531	2.98988	0.0837864	0.933605
Ltf	3.30264	-2.60531	2.98988	0.0837864	0.933605
Ly6a2	3.30264	-2.60531	2.98988	0.0837864	0.933605
Mup13	3.30264	-2.60531	2.98988	0.0837864	0.933605
Nlk-ps1	3.30264	-2.60531	2.98988	0.0837864	0.933605
Nox4	3.30264	-2.60531	2.98988	0.0837864	0.933605
Oas1d	3.30264	-2.60531	2.98988	0.0837864	0.933605
Oas1f	3.30264	-2.60531	2.98988	0.0837864	0.933605
Oas3	3.30264	-2.60531	2.98988	0.0837864	0.933605
Olfr1202	3.30264	-2.60531	2.98988	0.0837864	0.933605
Olfr152	3.30264	-2.60531	2.98988	0.0837864	0.933605
Olfr373	3.30264	-2.60531	2.98988	0.0837864	0.933605
Olfr537-ps1	3.30264	-2.60531	2.98988	0.0837864	0.933605
Olfr557	3.30264	-2.60531	2.98988	0.0837864	0.933605
Olfr61	3.30264	-2.60531	2.98988	0.0837864	0.933605
Olfr653	3.30264	-2.60531	2.98988	0.0837864	0.933605
Olfr713	3.30264	-2.60531	2.98988	0.0837864	0.933605
Pou4f2	3.30264	-2.60531	2.98988	0.0837864	0.933605
Ppp4r3c-ps	3.30264	-2.60531	2.98988	0.0837864	0.933605
Prlhr	3.30264	-2.60531	2.98988	0.0837864	0.933605
Qrich2	3.30264	-2.60531	2.98988	0.0837864	0.933605
Slc10a5	3.30264	-2.60531	2.98988	0.0837864	0.933605
Slc6a5	3.30264	-2.60531	2.98988	0.0837864	0.933605
Tm4sf4	3.30264	-2.60531	2.98988	0.0837864	0.933605
Tspear	3.30264	-2.60531	2.98988	0.0837864	0.933605
Wdr20rt	3.30264	-2.60531	2.98988	0.0837864	0.933605
Rnf167	0.402941	6.9794	2.98855	0.0838551	0.933605
Fbxl17	-0.448747	4.56718	2.98831	0.0838675	0.933605
Gm4866	1.13231	-0.63024	2.9859	0.0839928	0.933605
Asb2	-0.940659	0.724753	2.97942	0.0843294	0.933605
1700066B19Rik	3.2944	-2.60634	2.97817	0.0843949	0.933605
1700128F08Rik	3.2944	-2.60634	2.97817	0.0843949	0.933605
4932429P05Rik	3.2944	-2.60634	2.97817	0.0843949	0.933605
Acnat2	3.2944	-2.60634	2.97817	0.0843949	0.933605
Acte1	3.2944	-2.60634	2.97817	0.0843949	0.933605
Asb9	3.2944	-2.60634	2.97817	0.0843949	0.933605
Batf2	3.2944	-2.60634	2.97817	0.0843949	0.933605
Bpifa5	3.2944	-2.60634	2.97817	0.0843949	0.933605
C920009B18Rik	3.2944	-2.60634	2.97817	0.0843949	0.933605
Car15	3.2944	-2.60634	2.97817	0.0843949	0.933605
Cc2d2b	3.2944	-2.60634	2.97817	0.0843949	0.933605
Cd160	3.2944	-2.60634	2.97817	0.0843949	0.933605
Cd2	3.2944	-2.60634	2.97817	0.0843949	0.933605
Cpa4	3.2944	-2.60634	2.97817	0.0843949	0.933605
Cuzd1	3.2944	-2.60634	2.97817	0.0843949	0.933605
Cyp2f2	3.2944	-2.60634	2.97817	0.0843949	0.933605
Fam71d	3.2944	-2.60634	2.97817	0.0843949	0.933605
Fer1l4	3.2944	-2.60634	2.97817	0.0843949	0.933605
Gal3st2c	3.2944	-2.60634	2.97817	0.0843949	0.933605
Gm11185	3.2944	-2.60634	2.97817	0.0843949	0.933605
Gm12445	3.2944	-2.60634	2.97817	0.0843949	0.933605
Gm14666	3.2944	-2.60634	2.97817	0.0843949	0.933605
Gm16011	3.2944	-2.60634	2.97817	0.0843949	0.933605
Gm16107	3.2944	-2.60634	2.97817	0.0843949	0.933605
Gm17190	3.2944	-2.60634	2.97817	0.0843949	0.933605
Gm18601	3.2944	-2.60634	2.97817	0.0843949	0.933605
Gm18628	3.2944	-2.60634	2.97817	0.0843949	0.933605
Gm18986	3.2944	-2.60634	2.97817	0.0843949	0.933605
Gm19141	3.2944	-2.60634	2.97817	0.0843949	0.933605
Gm20491	3.2944	-2.60634	2.97817	0.0843949	0.933605
Gm26956	3.2944	-2.60634	2.97817	0.0843949	0.933605
Gm27043	3.2944	-2.60634	2.97817	0.0843949	0.933605
Gm35736	3.2944	-2.60634	2.97817	0.0843949	0.933605
Gm37239	3.2944	-2.60634	2.97817	0.0843949	0.933605
Gm38394	3.2944	-2.60634	2.97817	0.0843949	0.933605
Gm40193	3.2944	-2.60634	2.97817	0.0843949	0.933605
Gm45038	3.2944	-2.60634	2.97817	0.0843949	0.933605
Gm45042	3.2944	-2.60634	2.97817	0.0843949	0.933605
Gm45756	3.2944	-2.60634	2.97817	0.0843949	0.933605
Gm46593	3.2944	-2.60634	2.97817	0.0843949	0.933605
Gm47084	3.2944	-2.60634	2.97817	0.0843949	0.933605
Gm47145	3.2944	-2.60634	2.97817	0.0843949	0.933605
Gm47490	3.2944	-2.60634	2.97817	0.0843949	0.933605
Gm48151	3.2944	-2.60634	2.97817	0.0843949	0.933605
Gm48153	3.2944	-2.60634	2.97817	0.0843949	0.933605
Gm50289	3.2944	-2.60634	2.97817	0.0843949	0.933605
Gm50404	3.2944	-2.60634	2.97817	0.0843949	0.933605
Gm5754	3.2944	-2.60634	2.97817	0.0843949	0.933605
Gm6592	3.2944	-2.60634	2.97817	0.0843949	0.933605
Gm8379	3.2944	-2.60634	2.97817	0.0843949	0.933605
Gm9022	3.2944	-2.60634	2.97817	0.0843949	0.933605
Gm9231	3.2944	-2.60634	2.97817	0.0843949	0.933605
Gm9520	3.2944	-2.60634	2.97817	0.0843949	0.933605
Gpr52	3.2944	-2.60634	2.97817	0.0843949	0.933605
Gprc6a	3.2944	-2.60634	2.97817	0.0843949	0.933605
Grifin	3.2944	-2.60634	2.97817	0.0843949	0.933605
H2al1k	3.2944	-2.60634	2.97817	0.0843949	0.933605
H2al1m	3.2944	-2.60634	2.97817	0.0843949	0.933605
Hal	3.2944	-2.60634	2.97817	0.0843949	0.933605
Hoxa4	3.2944	-2.60634	2.97817	0.0843949	0.933605
Hoxa5	3.2944	-2.60634	2.97817	0.0843949	0.933605
Hsd3b2	3.2944	-2.60634	2.97817	0.0843949	0.933605
Kcnj1	3.2944	-2.60634	2.97817	0.0843949	0.933605
Klf17	3.2944	-2.60634	2.97817	0.0843949	0.933605
Kpna2-ps	3.2944	-2.60634	2.97817	0.0843949	0.933605
Mefv	3.2944	-2.60634	2.97817	0.0843949	0.933605
Mfsd6l	3.2944	-2.60634	2.97817	0.0843949	0.933605
Mrgprc4-ps	3.2944	-2.60634	2.97817	0.0843949	0.933605
Mroh4	3.2944	-2.60634	2.97817	0.0843949	0.933605
Myocd	3.2944	-2.60634	2.97817	0.0843949	0.933605
Olfr1178	3.2944	-2.60634	2.97817	0.0843949	0.933605
Olfr1322	3.2944	-2.60634	2.97817	0.0843949	0.933605
Olfr395	3.2944	-2.60634	2.97817	0.0843949	0.933605
Olfr635	3.2944	-2.60634	2.97817	0.0843949	0.933605
Olfr642	3.2944	-2.60634	2.97817	0.0843949	0.933605
Olfr709-ps1	3.2944	-2.60634	2.97817	0.0843949	0.933605
Olfr723	3.2944	-2.60634	2.97817	0.0843949	0.933605
Olfr724	3.2944	-2.60634	2.97817	0.0843949	0.933605
Olfr816	3.2944	-2.60634	2.97817	0.0843949	0.933605
Olfr863-ps1	3.2944	-2.60634	2.97817	0.0843949	0.933605
Psca	3.2944	-2.60634	2.97817	0.0843949	0.933605
Rpl7a-ps14	3.2944	-2.60634	2.97817	0.0843949	0.933605
Scel	3.2944	-2.60634	2.97817	0.0843949	0.933605
Speer4c	3.2944	-2.60634	2.97817	0.0843949	0.933605
Speer4d	3.2944	-2.60634	2.97817	0.0843949	0.933605
Speer5-ps1	3.2944	-2.60634	2.97817	0.0843949	0.933605
Ssxb3	3.2944	-2.60634	2.97817	0.0843949	0.933605
Ssxb6	3.2944	-2.60634	2.97817	0.0843949	0.933605
Trim34b	3.2944	-2.60634	2.97817	0.0843949	0.933605
Tssk3	3.2944	-2.60634	2.97817	0.0843949	0.933605
Ugt2b5	3.2944	-2.60634	2.97817	0.0843949	0.933605
Uts2b	3.2944	-2.60634	2.97817	0.0843949	0.933605
Vmn2r24	3.2944	-2.60634	2.97817	0.0843949	0.933605
Zfp978	3.2944	-2.60634	2.97817	0.0843949	0.933605
Efcab9	1.68796	-1.39366	2.97556	0.0845308	0.933605
Zfp457	-0.979079	-0.329032	2.97407	0.0846088	0.933605
Dck	-0.687252	3.17511	2.97393	0.0846159	0.933605
Cntnap3	-0.703386	2.97614	2.97369	0.0846286	0.933605
Otud1	-0.671343	2.17257	2.97355	0.0846361	0.933605
Trim46	0.527685	4.70173	2.97349	0.0846388	0.933605
Gm8807	1.94377	-1.8368	2.97339	0.0846441	0.933605
Cadm3	0.466396	9.41281	2.97286	0.0846722	0.933605
Zfp449	-0.653245	1.61368	2.97282	0.0846743	0.933605
Gm45588	0.712862	2.26055	2.97272	0.0846796	0.933605
Gm8797	0.371275	9.63024	2.9692	0.0848636	0.933605
Hbp1	-0.515443	3.11083	2.96845	0.0849029	0.933605
Magoh	-0.42348	7.20794	2.96711	0.0849733	0.933605
Gm16434	2.30926	-2.11837	2.96508	0.0850804	0.933605
Gm3099	2.30926	-2.11837	2.96508	0.0850804	0.933605
Gm6676	2.30926	-2.11837	2.96508	0.0850804	0.933605
Gm8464	0.606836	2.26984	2.96402	0.0851361	0.933605
Spata32	-1.45182	-1.03548	2.96246	0.0852183	0.933605
Gm14746	2.30745	-2.11815	2.95979	0.0853588	0.933605
Gm17359	2.30745	-2.11815	2.95979	0.0853588	0.933605
Gm6964	2.30745	-2.11815	2.95979	0.0853588	0.933605
Haao	2.30745	-2.11815	2.95979	0.0853588	0.933605
Slc35g3	2.30745	-2.11815	2.95979	0.0853588	0.933605
Ifi47	-1.3614	-1.0841	2.95634	0.0855413	0.933605
Vtn	0.479097	3.56236	2.95537	0.0855925	0.933605
Gm3219	-0.694832	1.58818	2.9544	0.085644	0.933605
Cdca7l	1.01617	-0.0344525	2.94978	0.085889	0.933605
Npas1	0.55755	2.44044	2.94918	0.0859211	0.933605
Serpinf1	-0.565238	2.3026	2.94779	0.0859953	0.933605
Alkbh5	-0.621213	4.7794	2.94151	0.0863297	0.933605
Azin2	0.540963	2.86891	2.93971	0.086426	0.933605
Rhoj	-0.567066	2.60005	2.93754	0.0865425	0.933605
Gm11847	0.511532	3.53636	2.936	0.0866248	0.933605
Tmco4	0.780294	0.925658	2.93253	0.0868112	0.933605
Gm18505	-2.19069	-1.48316	2.92991	0.0869524	0.933605
Anln	-0.712323	1.56933	2.92925	0.0869879	0.933605
Bhlha9	0.515822	3.77458	2.92226	0.0873653	0.933605
Atp6v1b1	2.32963	-2.11517	2.92106	0.0874305	0.933605
Fkbp1a-ps1	-1.04337	0.199724	2.91941	0.08752	0.933605
Nlk	0.37969	6.56912	2.9174	0.0876292	0.933605
Gm3164	-2.45898	-1.85083	2.91326	0.0878539	0.933605
Gm3095	1.61147	-1.67443	2.91293	0.0878722	0.933605
Gm3239	1.61147	-1.67443	2.91293	0.0878722	0.933605
Bbox1	-0.934632	0.388742	2.91248	0.0878966	0.933605
Gm18916	2.33017	-1.66842	2.91111	0.0879712	0.933605
Gid4	-0.549106	6.07501	2.91033	0.0880141	0.933605
Syt9	-0.705007	2.14542	2.90576	0.0882634	0.933605
Gm6008	-2.46841	-1.84955	2.90138	0.0885039	0.933605
Kif2c	-2.46841	-1.84955	2.90138	0.0885039	0.933605
Plet1	-1.05315	-0.620269	2.89871	0.0886504	0.933605
Tmem253	-1.91712	-1.61551	2.89745	0.0887198	0.933605
Chuk	-0.643184	3.88265	2.89744	0.0887203	0.933605
Myct1	-1.22714	-0.516762	2.89473	0.0888698	0.933605
Pycr2	0.51841	7.20958	2.89462	0.0888759	0.933605
Aarsd1	-0.958682	0.00685835	2.89366	0.0889288	0.933605
Zmynd12	1.62659	-1.21471	2.8929	0.0889706	0.933605
Zbtb33	-0.592777	2.76893	2.89177	0.0890333	0.933605
Kdelr2	-0.626001	3.58595	2.891	0.0890759	0.933605
Gm12322	-0.715453	0.946716	2.89	0.0891307	0.933605
Arntl2	-0.757835	0.967708	2.88699	0.0892977	0.933605
Asb4	1.00023	-0.333785	2.88146	0.089605	0.933605
Svep1	-0.919352	0.491914	2.87966	0.0897052	0.933605
Oxtr	0.6514	2.03537	2.87955	0.089711	0.933605
Kifc1	-1.56824	-1.18677	2.87863	0.0897622	0.933605
Esyt2	-0.516076	5.33559	2.8755	0.0899368	0.933605
Gm13740	1.24513	-1.06323	2.8702	0.0902338	0.933605
Spns2	-0.453846	4.59172	2.86574	0.0904841	0.933605
Rtl3	-0.831321	0.44358	2.86162	0.090716	0.933605
Mocs1	0.782883	0.460716	2.85881	0.0908744	0.933605
4930444P10Rik	-0.823686	0.494665	2.85809	0.0909152	0.933605
Cep70	-0.460213	4.30548	2.85704	0.090975	0.933605
Gm7667	-0.933273	-0.0869829	2.85605	0.0910305	0.933605
Ube2t	-1.00381	0.0284478	2.85514	0.0910821	0.933605
Lsm1	-0.634311	2.87482	2.85365	0.0911667	0.933605
Zfp820	-1.52418	-1.47952	2.85351	0.0911744	0.933605
Cenpk	-1.19002	-0.117998	2.85046	0.0913478	0.933605
H2-Q4	-0.902418	0.118501	2.84919	0.0914198	0.933605
Efcab6	0.637634	1.71324	2.84582	0.091612	0.933605
Phf11b	-1.78138	-1.69086	2.84505	0.0916555	0.933605
Tac4	-1.78138	-1.69086	2.84505	0.0916555	0.933605
Gm7733	-1.36858	-1.29525	2.84407	0.0917115	0.933605
Stac3	1.08812	-0.13095	2.84375	0.0917297	0.933605
Ttll4	-0.460829	3.59597	2.84343	0.0917484	0.933605
Gbp3	0.726884	1.04048	2.84121	0.0918749	0.933605
9130008F23Rik	-1.78221	-1.69065	2.83983	0.091954	0.933605
Catsperd	-1.78221	-1.69065	2.83983	0.091954	0.933605
Gm32340	-1.78221	-1.69065	2.83983	0.091954	0.933605
Olfm3	-0.486079	3.84704	2.83981	0.0919551	0.933605
Atp10b	-1.13409	-0.853574	2.83757	0.0920836	0.933605
Olfr1535	-1.369	-1.29506	2.83686	0.0921241	0.933605
Hist1h4f	1.34962	-1.01235	2.83629	0.092157	0.933605
Syngap1	-0.374076	6.97491	2.83451	0.092259	0.933605
Gm8522	0.862208	1.30097	2.83327	0.0923304	0.933605
Rrm2b	-0.694361	4.29237	2.83267	0.0923647	0.933605
Spn	0.858238	-0.0587886	2.83256	0.0923709	0.933605
Cables1	-0.444204	3.89982	2.82873	0.0925917	0.933605
Gm11639	1.60883	-1.67559	2.82468	0.0928256	0.933605
Gm3005	1.60883	-1.67559	2.82468	0.0928256	0.933605
Gm7720	-1.7776	-1.68949	2.82444	0.0928391	0.933605
Anks6	0.619268	1.58137	2.82354	0.0928911	0.933605
Poc1a	0.488067	3.87521	2.82329	0.0929055	0.933605
Vgll3	-0.766747	2.29937	2.82321	0.0929103	0.933605
Gm9210	-1.52082	-1.47859	2.82246	0.092954	0.933605
Ston1	-1.52082	-1.47859	2.82246	0.092954	0.933605
Uckl1	-0.654868	3.22132	2.82178	0.0929931	0.933605
Kcnq2	0.456455	9.22584	2.82176	0.0929947	0.933605
Srp54c	0.450101	5.87451	2.82054	0.0930652	0.933605
Gm5466	0.672383	1.83011	2.82037	0.0930749	0.933605
Scgb3a1	-1.52133	-1.47839	2.81698	0.0932716	0.933605
Urb2	0.676599	1.54108	2.81457	0.093412	0.933605
Gm47636	1.79209	-1.59673	2.81359	0.0934692	0.933605
Zfp146	-1.76957	-1.35732	2.81147	0.0935926	0.933605
Gm4750	0.579326	2.29824	2.80841	0.0937714	0.933605
Insyn2b	-1.11245	-0.584101	2.80742	0.0938292	0.933605
Gm10356	1.2331	-0.292947	2.8048	0.0939827	0.933605
Creg2	-0.459815	6.43424	2.80236	0.0941257	0.933605
Dnah7b	-0.786063	0.66602	2.80166	0.0941666	0.933605
Nit1	-0.504294	2.91924	2.79909	0.0943175	0.933605
H2-DMb1	0.805789	1.89239	2.79601	0.0944989	0.933605
Inpp5b	-0.495795	3.22877	2.79556	0.0945256	0.933605
Ccnb1	-1.05394	-0.619928	2.79386	0.094626	0.933605
Gm6039	0.52954	4.15742	2.79333	0.0946575	0.933605
Gm28071	1.47082	-1.10885	2.7933	0.0946588	0.933605
Rac2	1.47082	-1.10885	2.7933	0.0946588	0.933605
Znhit3	-0.461782	3.96336	2.79156	0.0947617	0.933605
Gm26585	1.26708	-0.786556	2.79003	0.0948527	0.933605
Trim6	-1.26368	-1.13171	2.78719	0.0950208	0.933605
Camk2b	0.365652	9.94799	2.78641	0.095067	0.933605
Trpm7	-0.4669	4.60005	2.78583	0.0951015	0.933605
Kbtbd7	-0.509295	4.42782	2.7855	0.0951212	0.933605
Slc26a3	-1.77487	-1.35634	2.78504	0.0951485	0.933605
Kctd8	-0.73921	0.681856	2.77953	0.0954763	0.933605
Gm13886	0.896642	0.393748	2.77924	0.0954934	0.933605
Fbxl6	-0.440973	4.42607	2.77758	0.0955924	0.933605
Ccdc73	0.765681	0.884787	2.77679	0.0956396	0.933605
Nmrk2	-1.77117	-1.68875	2.77655	0.0956538	0.933605
Gm49250	-0.739424	0.681969	2.7756	0.0957106	0.933605
H2-Ob	1.61616	-1.67368	2.77488	0.0957541	0.933605
Gm1821	0.344034	9.76177	2.77334	0.0958457	0.933605
Csrp2	0.597263	2.05795	2.7706	0.0960101	0.933605
Ptpn20	2.74505	-1.92466	2.77021	0.0960337	0.933605
Hif1an	0.399753	5.91714	2.76926	0.0960905	0.933605
Gm20561	1.24314	-1.22131	2.76735	0.0962053	0.933605
Zfp74	-0.653483	3.47394	2.76234	0.0965069	0.933605
Rpl12-ps2	-1.92742	-1.61625	2.76184	0.0965373	0.933605
Mpzl2	0.785359	0.234437	2.76091	0.0965931	0.933605
Camk1d	-0.468026	7.47268	2.75917	0.0966983	0.933605
Rgs17	-0.455737	5.1134	2.75143	0.0971673	0.933605
St6gal1	-0.82986	3.08914	2.74741	0.0974121	0.933605
Brd3os	-0.490482	3.65878	2.74665	0.0974584	0.933605
Ipmk	-0.529375	4.72593	2.74563	0.0975204	0.933605
Gm31328	-1.03428	-0.302302	2.74428	0.0976031	0.933605
Gm10074	1.42287	-0.966189	2.74398	0.0976213	0.933605
Zfp948	-0.714445	1.78473	2.74292	0.0976859	0.933605
Ppp2r5c	-0.376564	7.59832	2.74282	0.0976924	0.933605
Slc29a4	0.443683	3.96642	2.74111	0.0977969	0.933605
Gm4951	1.53405	-1.46367	2.74099	0.0978043	0.933605
Slc38a11	0.862141	0.0636942	2.74037	0.0978421	0.933605
Nbl1	0.49776	4.99017	2.73426	0.0982171	0.933605
Mob3c	-0.524275	3.04041	2.73109	0.0984121	0.933605
Rps19-ps10	-1.2786	-0.943014	2.72796	0.0986054	0.933605
Cdc42se1	-0.457539	6.20759	2.72597	0.098728	0.933605
S100b	0.384284	9.50586	2.72584	0.0987364	0.933605
Prr14	-0.603369	3.62056	2.72545	0.0987605	0.933605
Shc4	-0.602918	1.82642	2.72219	0.0989619	0.933605
Rinl	-0.696053	0.971487	2.72204	0.0989714	0.933605
Zkscan7	-0.576096	2.01635	2.71971	0.0991162	0.933605
Gm13301	-0.848551	0.280915	2.71749	0.099254	0.933605
Hgf	-1.37182	-1.29616	2.71737	0.0992616	0.933605
Cracr2a	-0.876308	0.61856	2.71385	0.0994808	0.933605
Fsd2	-1.18899	-0.986245	2.71361	0.0994954	0.933605
Prss35	0.695775	1.27794	2.71237	0.0995729	0.933605
Pcdhb3	-0.73578	0.6391	2.71085	0.0996676	0.933605
Casq1	-2.52623	-1.2996	2.70635	0.0999496	0.933605
Lrrc29	-0.958654	0.00671467	2.70148	0.100255	0.933605
Krt87	1.24482	-1.22021	2.70115	0.100276	0.933605
Cntnap5a	-0.434349	3.88319	2.70002	0.100347	0.933605
Gm2237	-1.04641	-0.389103	2.69752	0.100504	0.933605
Ralgds	-0.387568	7.97295	2.69556	0.100628	0.933605
Parp10	0.697761	0.908975	2.69123	0.100902	0.933605
Garnl3	-0.535575	2.67002	2.69114	0.100907	0.933605
Srp54a	0.439673	6.56875	2.68627	0.101216	0.933605
Dync1h1	0.459737	9.80427	2.68591	0.101239	0.933605
Enpp1	0.557054	2.34995	2.6836	0.101386	0.933605
Usp51	-0.711258	1.21031	2.68323	0.10141	0.933605
Fsbp	1.26366	-0.916912	2.68106	0.101548	0.933605
Agtr1a	-1.52396	-1.47972	2.68049	0.101585	0.933605
Gm12960	-1.52396	-1.47972	2.68049	0.101585	0.933605
Fxyd2	0.695063	1.12987	2.67938	0.101656	0.933605
Gm7911	-0.997392	-0.418255	2.67878	0.101694	0.933605
Dhcr7	-0.528889	2.39509	2.67651	0.101839	0.933605
Agmo	-0.627247	1.55213	2.67564	0.101894	0.933605
Ccdc187	0.887133	-0.243629	2.67346	0.102034	0.933605
Pdk4	1.25742	-0.268814	2.67249	0.102096	0.933605
Peli1	-0.470129	6.0556	2.67195	0.102131	0.933605
Nap1l2	-0.530713	4.87025	2.67159	0.102154	0.933605
Hbb-bs	0.869486	8.02369	2.6651	0.102571	0.933605
Pnma1	-0.700625	1.61749	2.66326	0.10269	0.933605
Aldh1a2	0.878299	0.0132543	2.6627	0.102726	0.933605
Lrrc10	-2.07609	-2.02952	2.66264	0.10273	0.933605
Eva1a	-0.611695	1.96756	2.66114	0.102827	0.933605
Ift80	-0.592925	2.41234	2.65899	0.102966	0.933605
Rab11fip3	0.401023	4.8579	2.65872	0.102984	0.933605
Eya1	0.6773	3.21547	2.65839	0.103005	0.933605
Gm13423	0.588582	1.91699	2.65836	0.103007	0.933605
Rsad2	0.662822	2.36754	2.65562	0.103185	0.933605
Gm46496	0.839241	-0.00781672	2.65475	0.103241	0.933605
Ttyh3	-0.615459	7.6406	2.65402	0.103288	0.933605
Casp8	-0.899522	-0.187885	2.65214	0.103411	0.933605
Fam185a	-0.649546	4.18075	2.6511	0.103478	0.933605
Sergef	0.486354	4.46597	2.65001	0.10355	0.933605
Gm7672	0.786325	0.331126	2.64881	0.103627	0.933605
Dclk3	-0.634203	1.64181	2.64866	0.103637	0.933605
Anxa2	0.536331	3.78193	2.64705	0.103742	0.933605
Tnnc1	0.686974	1.01909	2.64704	0.103743	0.933605
Scrn2	0.520233	3.18558	2.64547	0.103845	0.933605
Fndc7	-2.07078	-2.02854	2.64465	0.103899	0.933605
Gm12537	-2.07078	-2.02854	2.64465	0.103899	0.933605
Gm14914	-2.07078	-2.02854	2.64465	0.103899	0.933605
Bcap29	-0.421812	4.54956	2.643	0.104007	0.933605
Bloc1s1	0.932291	0.104615	2.64252	0.104039	0.933605
Cyp4f16	0.828094	0.567677	2.64066	0.10416	0.933605
Plin4	0.856015	-0.190102	2.64047	0.104172	0.933605
Gm14292	1.05604	-0.668706	2.64011	0.104197	0.933605
Zfp526	1.05604	-0.668706	2.64011	0.104197	0.933605
Gmfg-ps	1.24304	-0.562169	2.63969	0.104224	0.933605
Tkfc	0.555725	2.32667	2.63664	0.104424	0.933605
Gm7199	-1.64626	-1.41691	2.63614	0.104457	0.933605
Gja3	0.882311	-0.110033	2.63567	0.104488	0.933605
Hmbox1	-0.682642	4.15368	2.63474	0.104549	0.933605
Arc	0.474769	5.07611	2.63322	0.104649	0.933605
Fgfbp1	-2.29007	-1.93806	2.63213	0.104721	0.933605
Gm47481	-1.19199	-0.987115	2.63137	0.104772	0.933605
Ppp1r14c	-0.618762	4.36516	2.63063	0.10482	0.933605
Akain1	-0.529327	4.12515	2.63057	0.104824	0.933605
Rprml	0.441637	8.7849	2.63024	0.104846	0.933605
Cyp2j9	-0.663416	2.82351	2.62978	0.104876	0.933605
Irgm2	-1.05887	0.860673	2.62966	0.104884	0.933605
Gm20432	-1.52139	-1.47819	2.62829	0.104975	0.933605
Gm20570	-1.52139	-1.47819	2.62829	0.104975	0.933605
Wt1	-1.52139	-1.47819	2.62829	0.104975	0.933605
Gmds	-0.671521	1.80254	2.62786	0.105003	0.933605
Pgam2	0.500871	3.44641	2.62778	0.105008	0.933605
C2cd2	0.431205	4.24081	2.62723	0.105045	0.933605
Pole2	0.82237	0.152462	2.62564	0.10515	0.933605
Sf3a3	-0.460352	4.22647	2.62527	0.105175	0.933605
1700093K21Rik	1.4467	-1.11461	2.62475	0.105209	0.933605
Chrdl2	-2.29828	-1.93699	2.62377	0.105274	0.933605
Gm13033	-2.29828	-1.93699	2.62377	0.105274	0.933605
Gm13685	-2.29828	-1.93699	2.62377	0.105274	0.933605
Gm14148	-2.29828	-1.93699	2.62377	0.105274	0.933605
Vps72	0.464422	4.91634	2.62204	0.105389	0.933605
Gm50058	-1.78221	-1.69106	2.62158	0.105419	0.933605
Pdcd2l	-0.571749	3.62379	2.62082	0.10547	0.933605
Slc35g1	-0.740988	1.1242	2.61937	0.105566	0.933605
Nars2	-0.559907	2.74943	2.61514	0.105848	0.933605
Nhlrc2	0.393748	4.99435	2.61452	0.10589	0.933605
Iqsec2	0.47043	8.77303	2.6137	0.105944	0.933605
Hpf1	-0.527577	6.13385	2.61127	0.106107	0.933605
Dnajb4	-0.457557	5.01236	2.60499	0.106528	0.933605
Eif2b1	-0.494874	3.35237	2.60202	0.106728	0.933605
2310022B05Rik	-0.494152	5.27735	2.60088	0.106804	0.933605
Hic1	1.23856	-0.124197	2.596	0.107134	0.933605
Cyth4	0.561236	2.58323	2.59531	0.107181	0.933605
Slc7a14	-0.641454	6.88131	2.5931	0.10733	0.933605
Gm3912	0.684724	1.12407	2.5914	0.107446	0.933605
Mcub	0.578878	1.89826	2.5897	0.107561	0.933605
Pcare	-2.27512	-1.93709	2.58702	0.107743	0.933605
Gm44582	-2.04747	-1.54587	2.58392	0.107954	0.933605
Ubl3	-0.478764	5.99872	2.58318	0.108004	0.933605
Adgrb3	-0.391582	5.01934	2.58219	0.108072	0.933605
Glp1r	0.693988	0.715062	2.58207	0.10808	0.933605
Sgsm2	0.354204	7.75749	2.58124	0.108137	0.933605
Dnajc27	-0.470365	5.69193	2.5803	0.108201	0.933605
Wdr44	-0.468879	3.41593	2.57976	0.108238	0.933605
Parp4	0.767122	0.408821	2.5787	0.108311	0.933605
Tmem88	-0.910037	-0.270168	2.57838	0.108333	0.933605
Sec14l1	-0.413645	5.53585	2.57822	0.108343	0.933605
Gm8513	-2.28298	-1.93602	2.57792	0.108364	0.933605
Gm5528	-0.81285	0.20621	2.57759	0.108386	0.933605
Gm13397	1.04993	-0.390288	2.57735	0.108403	0.933605
Ap1g2	0.606875	2.323	2.57696	0.10843	0.933605
G430095P16Rik	1.73558	-1.92397	2.57659	0.108455	0.933605
Tbx4	1.73558	-1.92397	2.57659	0.108455	0.933605
Spr	0.446855	6.37651	2.57575	0.108512	0.933605
Kntc1	-0.78438	0.70878	2.57428	0.108614	0.933605
Gm49355	-1.1066	-0.0661872	2.57399	0.108633	0.933605
Chrna7	-0.779955	0.244469	2.57316	0.108691	0.933605
Klf2	0.483734	2.93341	2.57168	0.108792	0.933605
Gm13168	1.39421	-1.52955	2.57135	0.108815	0.933605
Gm4760	1.24898	-1.21969	2.56888	0.108985	0.933605
Fignl1	-1.05967	-0.390328	2.56813	0.109037	0.933605
Hps5	-0.621578	1.47804	2.56733	0.109092	0.933605
Twist1	-0.991345	0.242367	2.56721	0.1091	0.933605
Gm18981	-2.07578	-2.02974	2.56706	0.109111	0.933605
Gm47192	-2.07578	-2.02974	2.56706	0.109111	0.933605
Gm5424	-2.07578	-2.02974	2.56706	0.109111	0.933605
Nlrc4	-2.07578	-2.02974	2.56706	0.109111	0.933605
Rhox5	-2.07578	-2.02974	2.56706	0.109111	0.933605
Ube2u	-1.6439	-1.41479	2.56537	0.109227	0.933605
Gm16332	1.9708	-1.8327	2.56487	0.109261	0.933605
Paqr7	0.400719	7.39158	2.5638	0.109335	0.933605
Cftr	-2.07785	-2.02931	2.56334	0.109367	0.933605
Gm11241	-2.07785	-2.02931	2.56334	0.109367	0.933605
Hpn	-2.07785	-2.02931	2.56334	0.109367	0.933605
Rtp3	-2.07785	-2.02931	2.56334	0.109367	0.933605
Twf1	-0.467966	3.2513	2.55983	0.10961	0.933605
Farsb	0.413677	6.05084	2.55842	0.109708	0.933605
Pkmyt1	0.891099	0.601238	2.55566	0.1099	0.933605
Plp1	-0.352771	9.58351	2.5548	0.10996	0.933605
Slco2a1	0.6098	1.84155	2.55387	0.110024	0.933605
Scarf2	-0.84848	0.22535	2.5524	0.110127	0.933605
Lrrtm4	-0.513399	4.86477	2.55038	0.110268	0.933605
Fibin	-0.694083	0.820637	2.55009	0.110288	0.933605
Chrm5	1.53918	-1.46119	2.55007	0.110289	0.933605
Colq	1.53918	-1.46119	2.55007	0.110289	0.933605
Plau	-1.27058	-1.13348	2.54993	0.110299	0.933605
Pinx1	0.554061	2.3568	2.54922	0.110349	0.933605
Trdn	1.56059	-1.05819	2.54677	0.11052	0.933605
Gm11483	-0.718194	0.946683	2.54596	0.110576	0.933605
Calhm6	-2.06904	-2.02876	2.54539	0.110617	0.933605
Hspb7	-2.06904	-2.02876	2.54539	0.110617	0.933605
Zfp808	-2.06904	-2.02876	2.54539	0.110617	0.933605
Rgs13	-1.85868	-1.03776	2.5442	0.1107	0.933605
Fezf2	-0.43014	3.64857	2.54332	0.110762	0.933605
Ccdc97	0.406789	6.5847	2.5433	0.110763	0.933605
Sdhaf3	-0.554974	3.41338	2.54319	0.110771	0.933605
H2-T10	-0.739468	0.76693	2.54279	0.110799	0.933605
Mgmt	0.766054	0.40804	2.54166	0.110878	0.933605
Card11	-2.07099	-2.02833	2.54134	0.110901	0.933605
Gm18014	-2.07099	-2.02833	2.54134	0.110901	0.933605
Gm5315	-2.07099	-2.02833	2.54134	0.110901	0.933605
Capg	0.646925	1.07658	2.54028	0.110975	0.933605
Rrad	0.800235	0.292499	2.53719	0.111193	0.933605
A630089N07Rik	-0.716058	0.983298	2.53673	0.111225	0.933605
Gm16379	0.499838	3.09143	2.53565	0.111301	0.933605
Nus1	-0.572863	5.82291	2.53564	0.111302	0.933605
Gcdh	0.514306	3.68239	2.53544	0.111316	0.933605
Nr1h2	0.554009	2.86152	2.53496	0.11135	0.933605
Tbx1	0.95224	-0.361974	2.53452	0.11138	0.933605
Gm17795	-1.77003	-1.68854	2.53325	0.11147	0.933605
Qtrt1	-0.486885	3.90338	2.53273	0.111507	0.933605
Bgn	0.444869	4.71871	2.53208	0.111553	0.933605
Msrb2	0.385654	4.82274	2.53126	0.111611	0.933605
Fam92a	-0.52327	5.43043	2.52773	0.111861	0.933605
Dtx2	0.542038	2.29942	2.52581	0.111997	0.933605
Fbxo33	-0.458387	5.04673	2.52526	0.112036	0.933605
Dcn	-0.823816	5.19668	2.52496	0.112058	0.933605
Prr32	-1.26756	-0.93969	2.52149	0.112304	0.933605
B4galt5	-0.434435	4.15793	2.52047	0.112377	0.933605
Samd15	0.69105	0.906609	2.51968	0.112433	0.933605
Zfp358	0.47519	4.48655	2.51328	0.11289	0.933605
Zfp128	-0.883686	0.244089	2.51324	0.112893	0.933605
Gm2541	0.53852	3.438	2.51316	0.112899	0.933605
Cnga4	-1.15625	-0.69348	2.51268	0.112934	0.933605
Phf7	0.857921	1.14021	2.51057	0.113085	0.933605
Cpne5	0.489711	4.37406	2.5101	0.113119	0.933605
Dnah10	0.640135	1.29005	2.50981	0.11314	0.933605
Steap1	0.885829	-0.107037	2.50533	0.113461	0.933605
Hbb-bt	0.836986	7.43756	2.50466	0.11351	0.933605
Hcn4	-1.0467	0.0499742	2.50443	0.113527	0.933605
1500009C09Rik	0.407639	6.45875	2.50353	0.113591	0.933605
Gins1	-1.13553	-0.853215	2.50247	0.113668	0.933605
Icosl	0.585609	2.23344	2.50206	0.113697	0.933605
Ssh3	-0.550221	2.92404	2.49703	0.114061	0.933605
Rhov	0.463502	3.07541	2.49565	0.114161	0.933605
Gm5946	0.789754	0.422676	2.49556	0.114168	0.933605
Acss2	-0.512476	3.22707	2.48962	0.114599	0.933605
Art3	-1.01871	-0.770385	2.48682	0.114803	0.933605
Sag	0.619945	1.36577	2.48646	0.114829	0.933605
Gm34091	0.759807	0.643955	2.48606	0.114859	0.933605
Prox2	1.23947	-1.22222	2.48545	0.114904	0.933605
Dync2li1	-0.691148	2.80635	2.48543	0.114905	0.933605
Gm13502	1.03204	-0.788772	2.48505	0.114933	0.933605
Mybpc3	0.988647	-0.425212	2.4844	0.11498	0.933605
Hspb3	-1.12973	-0.853261	2.48324	0.115065	0.933605
Gm42957	1.7315	-1.92494	2.48283	0.115095	0.933605
Gm7841	1.7315	-1.92494	2.48283	0.115095	0.933605
P2rx1	1.7315	-1.92494	2.48283	0.115095	0.933605
Mansc1	-0.917533	2.06713	2.48125	0.115211	0.933605
Mtmr6	-0.41507	6.33623	2.47959	0.115332	0.933605
Lrrc8b	-0.550427	5.65383	2.47751	0.115485	0.933605
Xbp1	-0.501554	5.20859	2.47688	0.115531	0.933605
Rhbdf1	0.667805	1.59257	2.47395	0.115746	0.933605
Gm48452	-1.48276	-1.23989	2.47391	0.11575	0.933605
Gpc3	-0.635068	2.62643	2.47294	0.115821	0.933605
Mif-ps3	0.592516	1.84573	2.47121	0.115949	0.933605
Slc35d2	0.944109	-0.213162	2.46788	0.116195	0.933605
Zfp609	0.481028	3.4246	2.46754	0.11622	0.933605
Sptbn2	0.483216	8.06408	2.46701	0.116259	0.933605
Olfr556	2.61226	-2.01298	2.46579	0.116349	0.933605
9130401M01Rik	-0.426861	5.46247	2.46436	0.116455	0.933605
Kcnj11	0.446704	4.68172	2.46351	0.116518	0.933605
Uts2r	2.53834	-2.0189	2.46267	0.116581	0.933605
Gm4462	-0.669292	1.65368	2.46232	0.116606	0.933605
Ptger2	-1.36312	-1.29454	2.46188	0.116639	0.933605
Gm13146	-1.57499	-0.941673	2.45901	0.116853	0.933605
Hmgb1-rs16	-1.02589	-0.110775	2.45819	0.116913	0.933605
Slc9b1	1.39536	-1.52975	2.4561	0.117069	0.933605
Gm15703	1.7403	-1.92299	2.45478	0.117168	0.933605
Gm4383	1.7403	-1.92299	2.45478	0.117168	0.933605
Olfr678	1.7403	-1.92299	2.45478	0.117168	0.933605
Ubap1l	1.7403	-1.92299	2.45478	0.117168	0.933605
Acp6	-0.551615	2.36532	2.4529	0.117308	0.933605
Myh4	-1.7736	-1.69032	2.45241	0.117344	0.933605
Gm28927	1.14159	-1.11464	2.4523	0.117353	0.933605
AI837181	0.428334	4.5055	2.45226	0.117356	0.933605
Gm9451	2.5334	-2.01868	2.45158	0.117406	0.933605
Gm9378	-1.53143	-1.48045	2.45132	0.117426	0.933605
Mvd	0.601137	6.02239	2.44791	0.117681	0.933605
Nalcn	-0.479052	5.58467	2.44774	0.117694	0.933605
Rpl9-ps3	1.24047	-0.92177	2.44677	0.117767	0.933605
Raf1	-0.706889	3.63971	2.44673	0.11777	0.933605
Fam167a	1.73466	-1.92375	2.44565	0.117851	0.933605
Gm8171	1.73466	-1.92375	2.44565	0.117851	0.933605
Gm8624	-0.335972	6.78977	2.44158	0.118157	0.933605
Slco4c1	0.977856	-0.70889	2.43767	0.118452	0.933605
Tle3	-0.487165	5.26296	2.43568	0.118602	0.933605
Rev3l	-0.416974	5.31646	2.43482	0.118667	0.933605
Zbtb3	-0.788934	0.0560151	2.43284	0.118817	0.933605
Lrp3	-0.425112	4.26865	2.43177	0.118899	0.933605
Gm7614	0.768403	1.38421	2.42831	0.119161	0.933605
Cyp39a1	1.06128	-0.668393	2.42722	0.119244	0.933605
Gm15481	1.06128	-0.668393	2.42722	0.119244	0.933605
Gm6477	0.438024	4.99418	2.42381	0.119504	0.933605
Plin2	0.568274	2.1539	2.42341	0.119534	0.933605
Sec14l2	0.413835	6.85613	2.42319	0.119551	0.933605
Paics	-0.522474	4.80464	2.42308	0.11956	0.933605
Rpl31-ps15	-0.553526	1.88377	2.42265	0.119592	0.933605
Garem2	0.630719	1.14302	2.4212	0.119703	0.933605
Xpnpep2	1.06276	-1.01465	2.41993	0.1198	0.933605
Ptgis	1.0759	-0.557726	2.41982	0.119809	0.933605
G2e3	-0.400298	4.22973	2.41914	0.119861	0.933605
Cldn2	1.1893	-0.827857	2.41887	0.119881	0.933605
Spry2	-0.365586	6.15238	2.41812	0.119939	0.933605
Smco4	-0.420551	3.76973	2.41745	0.11999	0.933605
Rpl30-ps2	-1.20012	-0.810526	2.41696	0.120028	0.933605
Usp39	0.485285	3.95013	2.41436	0.120227	0.933605
Dact2	0.497668	5.2319	2.41381	0.120269	0.933605
Cyb561d2	0.452836	3.11078	2.41364	0.120283	0.933605
Scd3	0.541049	2.65681	2.41243	0.120376	0.933605
Papss2	0.481073	3.74639	2.40808	0.120711	0.933605
Slc48a1	0.528439	7.61322	2.40331	0.121078	0.933605
Gm6612	0.580196	2.6719	2.40268	0.121128	0.933605
Necap1	-0.509344	6.04098	2.40258	0.121135	0.933605
Kctd2	0.437132	7.59792	2.40228	0.121158	0.933605
Rps18-ps3	-0.3798	7.23694	2.40057	0.121291	0.933605
Gm3829	-1.01662	-0.514047	2.39999	0.121336	0.933605
Gm10160	1.62285	-1.67252	2.39743	0.121534	0.933605
Gab1	-0.647917	3.25094	2.39618	0.121632	0.933605
Zfp13	0.540083	4.78703	2.39589	0.121655	0.933605
Myom1	-0.869988	0.245328	2.39476	0.121743	0.933605
Gm14970	-1.61189	-1.76673	2.39367	0.121828	0.933605
Gm47273	-1.61189	-1.76673	2.39367	0.121828	0.933605
BC048507	-1.10408	-0.165225	2.3934	0.121848	0.933605
Pygb	0.359506	7.17367	2.39182	0.121972	0.933605
Smndc1	-0.385497	5.21377	2.39155	0.121992	0.933605
Gm12318	0.692791	1.8087	2.39109	0.122028	0.933605
Gm6704	0.954948	-0.361184	2.39008	0.122108	0.933605
Otud3	0.626783	3.45342	2.38943	0.122158	0.933605
Fkbp14	-0.58002	2.56464	2.38802	0.122269	0.933605
Plekhg1	-0.440173	4.1664	2.38706	0.122343	0.933605
Ube2q1	-0.36547	5.95262	2.38669	0.122373	0.933605
Axdnd1	1.378	-1.33429	2.38626	0.122406	0.933605
Tacc3	-0.647954	1.07465	2.38614	0.122415	0.933605
Prxl2b	0.342692	6.78808	2.38563	0.122456	0.933605
Rrh	0.929966	-0.6344	2.38485	0.122516	0.933605
Frzb	0.34837	6.88287	2.38477	0.122523	0.933605
Nod2	-1.48928	-1.24117	2.38399	0.122584	0.933605
Tspyl4	0.479375	5.98245	2.38123	0.122801	0.933605
Plpp3	0.396295	8.01975	2.38007	0.122892	0.933605
Tsc2	0.450186	3.92672	2.37986	0.122909	0.933605
Zfp455	-0.93115	-0.359149	2.3798	0.122913	0.933605
Cdk2	-0.900383	0.180921	2.37687	0.123144	0.933605
Ldlrad3	-0.551981	4.30721	2.37599	0.123213	0.933605
Spef1	0.46494	4.68751	2.37401	0.123369	0.933605
Aldh9a1	0.415167	3.6187	2.37375	0.123391	0.933605
Gm8423	-1.34395	-0.895959	2.37374	0.123391	0.933605
Adcy4	0.776031	0.792771	2.37263	0.123479	0.933605
Gm13244	-1.16828	-1.18418	2.37203	0.123527	0.933605
Tmem260	-0.463379	3.05238	2.37001	0.123686	0.933605
Gsg1	-1.26844	-1.13222	2.36997	0.123689	0.933605
Tmem123	-0.460569	3.28008	2.36989	0.123695	0.933605
Tmem151b	0.371383	8.60395	2.36768	0.123871	0.933605
Ano8	-0.355141	6.33688	2.36707	0.123919	0.933605
Zhx3	0.428218	7.57249	2.36627	0.123983	0.933605
Eml6	-0.604511	2.09047	2.36442	0.12413	0.933605
Itprip	1.49273	-1.27532	2.36304	0.12424	0.933605
Aebp1	0.493895	2.42376	2.36259	0.124275	0.933605
Acbd5	-0.395457	5.06229	2.3611	0.124395	0.933605
Bcar1	-0.468119	4.99347	2.36104	0.124399	0.933605
Ggn	-1.91419	-1.6153	2.35774	0.124663	0.933605
Gm43355	-1.91419	-1.6153	2.35774	0.124663	0.933605
Gm6578	-1.91419	-1.6153	2.35774	0.124663	0.933605
Rps2	-0.459334	4.38657	2.35722	0.124704	0.933605
Gm48856	0.9319	-0.633569	2.35528	0.124859	0.933605
Lgr4	-0.648066	5.3825	2.3549	0.12489	0.933605
Gata2	-0.76086	1.1036	2.35215	0.12511	0.933605
Hgh1	-0.495891	2.387	2.35087	0.125213	0.933605
Efna1	-0.743524	1.71425	2.34954	0.12532	0.933605
Fermt1	0.745858	0.777931	2.34953	0.125321	0.933605
Nup35	-0.491066	2.95893	2.34823	0.125425	0.933605
Taf1c	0.530514	3.22425	2.34655	0.125561	0.933605
Ube2cbp	-0.64077	1.07705	2.34621	0.125588	0.933605
Gm3436	1.80001	-1.59714	2.34434	0.125739	0.933605
Cap2	-0.372454	6.7015	2.34162	0.125959	0.933605
CR974586.1	-1.65002	-0.897017	2.33908	0.126164	0.933605
Gm28883	-0.858131	-0.215807	2.33868	0.126196	0.933605
Scube3	1.06306	-1.01484	2.33854	0.126207	0.933605
Gm47860	-1.16585	-1.18328	2.3363	0.12639	0.933605
Gm6075	-1.16585	-1.18328	2.3363	0.12639	0.933605
Epha8	0.791741	0.0814298	2.33416	0.126564	0.933605
Cdk1	-1.08618	-0.732372	2.33385	0.126588	0.933605
Srcap	-0.779954	0.302578	2.33374	0.126598	0.933605
Polr2k	-0.588299	4.12582	2.33305	0.126653	0.933605
Nfatc4	0.719992	0.425974	2.33167	0.126766	0.933605
Gm15212	1.72917	-1.92473	2.32884	0.126997	0.933605
Hnf1b	-1.25579	-1.35303	2.32814	0.127054	0.933605
0610040J01Rik	0.645543	1.69966	2.32752	0.127104	0.933605
Glce	-0.744753	3.16702	2.32723	0.127128	0.933605
Hmgb1-ps9	0.530701	4.51084	2.32565	0.127257	0.933605
Phka1	-0.389619	4.23838	2.32558	0.127263	0.933605
Nap1l5	-0.483476	7.73081	2.32485	0.127322	0.933605
Pdpn	0.433337	5.13515	2.3204	0.127687	0.933605
Fam167b	0.637307	1.31	2.32017	0.127706	0.933605
Olfr1506	-1.61116	-1.76694	2.31983	0.127734	0.933605
Snx19	0.356953	5.60636	2.31979	0.127737	0.933605
Acat3	0.6024	1.74335	2.31816	0.127871	0.933605
Lrg1	-1.51295	-1.47746	2.31663	0.127997	0.933605
Lama4	0.742317	1.51545	2.31569	0.128075	0.933605
Zwilch	-0.929405	-0.08507	2.31539	0.128099	0.933605
Gm10327	-1.61256	-1.76652	2.3145	0.128172	0.933605
Gm8896	-1.61256	-1.76652	2.3145	0.128172	0.933605
Slfn2	0.920361	-0.299947	2.31442	0.128179	0.933605
Gm45351	0.629263	1.47469	2.31006	0.128539	0.933605
Sem1	-0.587217	6.56454	2.30943	0.128591	0.933605
Tmem53	-0.694277	0.740208	2.30727	0.12877	0.933605
Gm12734	-2.64404	-1.77071	2.30591	0.128883	0.933605
Rab4a	-0.404685	3.80998	2.3057	0.1289	0.933605
Hist2h2bb	2.34648	-1.66767	2.3053	0.128933	0.933605
Gm6266	1.26511	-0.915301	2.30474	0.12898	0.933605
Donson	0.529046	2.82568	2.30322	0.129106	0.933605
Trim67	-0.520008	2.26094	2.30149	0.12925	0.933605
Uhrf2	-0.353058	6.02144	2.30082	0.129305	0.933605
Igfn1	-1.51689	-1.479	2.29922	0.129439	0.933605
Cnot8	-0.583546	5.26135	2.298	0.129541	0.933605
[truncated: 21,637 more rows]
