# Supplementary material for: Transcriptome Profiling Reveals Novel Candidate Genes Related to Hippocampal Dysfunction in SREBP-1c Knockout Mice
Source: Int J Mol Sci. 2020 Jun 10;21(11):4131. doi: 10.3390/ijms21114131 (PMC7313053; doi:10.3390/ijms21114131)
Supplement: Supplementary file 1 [file ijms-21-04131-s001.zip › Ang et al._Supplementary Table 2.xlsx]

## Sheet: Go_Total
Supplementary Table 2. Summary of gene onlogy analysis in the hippocampus of SREBP-1c knockout mice
Category	Term	Count	%	PValue	Genes	List Total	Pop Hits	Pop Total	Fold Enrichment	Bonferroni	Benjamini	FDR
GOTERM_BP_ALL	GO:0001764~neuron migration	3	0.41841	0.000672487	IL1R1, NDN, ERBB4	6	150	18082	60.2733	0.383904	0.383904	1.01315
GOTERM_BP_ALL	GO:0007166~cell surface receptor signaling pathway	5	0.69735	0.00113015	SREBF1, IL1R1, NDN, ERBB4, GLP2R	6	2278	18082	6.61472	0.556993	0.334412	1.69717
GOTERM_BP_ALL	GO:0007169~transmembrane receptor protein tyrosine kinase signaling pathway	3	0.41841	0.00730408	SREBF1, NDN, ERBB4	6	503	18082	17.9742	0.994899	0.827854	10.5035
GOTERM_BP_ALL	GO:2001222~regulation of neuron migration	2	0.27894	0.0104648	IL1R1, ERBB4	6	38	18082	158.614	0.999487	0.849469	14.7213
GOTERM_BP_ALL	GO:0071310~cellular response to organic substance	4	0.55788	0.0131015	SREBF1, IL1R1, NDN, ERBB4	6	2103	18082	5.73213	0.999925	0.850295	18.097
GOTERM_BP_ALL	GO:0007167~enzyme linked receptor protein signaling pathway	3	0.41841	0.0189197	SREBF1, NDN, ERBB4	6	824	18082	10.9721	0.999999	0.898948	25.1093
GOTERM_MF_ALL	GO:0044212~transcription regulatory region DNA binding	3	0.41841	0.0206788	SREBF1, NDN, ERBB4	6	833	17446	10.4718	0.897472	0.897472	20.9972
GOTERM_MF_ALL	GO:0000975~regulatory region DNA binding	3	0.41841	0.0207734	SREBF1, NDN, ERBB4	6	835	17446	10.4467	0.898546	0.681482	21.0832
GOTERM_MF_ALL	GO:0001067~regulatory region nucleic acid binding	3	0.41841	0.0209157	SREBF1, NDN, ERBB4	6	838	17446	10.4093	0.90014	0.536058	21.2124
GOTERM_BP_ALL	GO:0070887~cellular response to chemical stimulus	4	0.55788	0.0238442	SREBF1, IL1R1, NDN, ERBB4	6	2607	18082	4.62396	1	0.916446	30.6021
GOTERM_BP_ALL	GO:0010033~response to organic substance	4	0.55788	0.034154	SREBF1, IL1R1, NDN, ERBB4	6	2972	18082	4.05608	1	0.956176	40.906
GOTERM_MF_ALL	GO:0019838~growth factor binding	2	0.27894	0.0381009	IL1R1, ERBB4	6	135	17446	43.0765	0.985508	0.65304	35.4771
GOTERM_BP_ALL	GO:0016477~cell migration	3	0.41841	0.0384007	IL1R1, NDN, ERBB4	6	1199	18082	7.54045	1	0.956396	44.7193
GOTERM_BP_ALL	GO:0007165~signal transduction	5	0.69735	0.0384161	SREBF1, IL1R1, NDN, ERBB4, GLP2R	6	5763	18082	2.61467	1	0.940423	44.7326
GOTERM_MF_ALL	GO:0070851~growth factor receptor binding	2	0.27894	0.0403218	IL1R1, ERBB4	6	143	17446	40.6667	0.988736	0.592302	37.1376
GOTERM_BP_ALL	GO:0045834~positive regulation of lipid metabolic process	2	0.27894	0.0426706	SREBF1, ERBB4	6	157	18082	38.3907	1	0.942405	48.3206
GOTERM_BP_ALL	GO:0045893~positive regulation of transcription, DNA-templated	3	0.41841	0.0471341	SREBF1, NDN, ERBB4	6	1339	18082	6.75205	1	0.944804	51.8503
GOTERM_BP_ALL	GO:1903508~positive regulation of nucleic acid-templated transcription	3	0.41841	0.0471341	SREBF1, NDN, ERBB4	6	1339	18082	6.75205	1	0.944804	51.8503
GOTERM_BP_ALL	GO:1902680~positive regulation of RNA biosynthetic process	3	0.41841	0.0473945	SREBF1, NDN, ERBB4	6	1343	18082	6.73194	1	0.932063	52.0491
GOTERM_BP_ALL	GO:0051674~localization of cell	3	0.41841	0.0477208	IL1R1, NDN, ERBB4	6	1348	18082	6.70697	1	0.919113	52.2971
GOTERM_BP_ALL	GO:0048870~cell motility	3	0.41841	0.0477208	IL1R1, NDN, ERBB4	6	1348	18082	6.70697	1	0.919113	52.2971
GOTERM_BP_ALL	GO:0044700~single organism signaling	5	0.69735	0.0483077	SREBF1, IL1R1, NDN, ERBB4, GLP2R	6	6137	18082	2.45533	1	0.907139	52.7402
GOTERM_BP_ALL	GO:0023052~signaling	5	0.69735	0.0492854	SREBF1, IL1R1, NDN, ERBB4, GLP2R	6	6171	18082	2.4418	1	0.897138	53.4698
